# Supplementary material for: The Core Subunit of A Chromatin-Remodeling Complex, ZmCHB101, Plays Essential Roles in Maize Growth and Development
Source: Sci Rep. 2016 Dec 5;6:38504. doi: 10.1038/srep38504 (PMC5137073; doi:10.1038/srep38504)
Supplement: Supplementary Tables [file srep38504-s2.xls]

## Sheet: Table S1
Table S1. Alignment of SWI3 proteins from Yeast, Arabidopsis, Sorghum and maize.
	1 10 20 30 40 50 60 70 80 90 100
ScCHB201	MENTLGEGST VNASVDVDQH GNDNNSDSNA NAAVAGVANT DTAGEESQQQ DESLKDEATV PNTRDAESEA ITVTAKQQPT MQANKLDSQE TPSTEESRAQ
ScCHB202	---------- ---------- ---------- ---------- ---------- ---------- ---------- ---------- ---------- ----------
AtCHB1	---------- ---------- ---------- ---------- ---------- ---------- ---------- ---------- ---------- ----------
AtCHB2	---------- ---------- ---------- ---------- ---------- ---------- ---------- ---------- ---------- ----------
AtCHB3	---------- ---------- ---------- ---------- ---------- ---------- ---------- ---------- ---------- ----------
AtCHB4	---------- ---------- ---------- ---------- ---------- ---------- ---------- ---------- ---------- ----------
SbCHB2601	---------- ---------- ---------- ---------- ---------- ---------- ---------- ---------- ---------- ----------
SbCHB2602	---------- ---------- ---------- ---------- ---------- ---------- ---------- ---------- ---------- ----------
SbCHB2603	---------- ---------- ---------- ---------- ---------- ---------- ---------- ---------- ---------- ----------
SbCHB2604	---------- ---------- ---------- ---------- ---------- ---------- ---------- ---------- ---------- ----------
SbCHB2605	---------- ---------- ---------- ---------- ---------- ---------- ---------- ---------- ---------- ----------
SbCHB2606	---------- ---------- ---------- ---------- ---------- ---------- ---------- ---------- ---------- ----------
Sobic.006G008300	---------- ---------- ---------- ---------- ---------- ---------- ---------- ---------- ---------- ----------
Sobic.005G064000	---------- ---------- ---------- ---------- ---------- -----MPVQV QPSLGAEQPP WHVLPLLHPR RLVPTTPASR LTPPSLPRAS
Sobic.006G121300	---------- ---------- ---------- ---------- ---------- ---------- ---------- ---------- ---------- ----------
ZmCHB101	---------- ---------- ---------- ---------- ---------- ---------- ---------- ---------- ---------- ----------
ZmCHB102	---------- ---------- ---------- ---------- ---------- ---------- ---------- ---------- ---------- ----------
ZmCHB103	---------- ---------- ---------- ---------- ---------- ---------- ---------- ---------- ---------- ----------
ZmCHB104	---------- ---------- ---------- ---------- ---------- ---------- ---------- ---------- ---------- ----------
ZmCHB105	---------- ---------- ---------- ---------- ---------- ---------- ---------- ---------- ---------- ----------
ZmCHB106	---------- ---------- ---------- ---------- ---------- ---------- ---------- ---------- ---------- ----------
ZmCHB107	---------- ---------- ---------- ---------- ---------- ---------- ---------- ---------- ---------- ----------
ScCHB201	NVFGQDNEDS DNLFGETESS VSNNEANTPS IPTNPVDNEN NKPAIKEDST IQDSNGDVKN MEDVKIQKEE EPENNTVIEG VKEESQPDEN TKEMDEVEED
ScCHB202	---------- ---------- ---------- ---------- ---------- ---------- ---------- ---------- ---------- ----------
AtCHB1	---------- ---------- ---------- ---------- ---------- ---------- ---------- ---------- ---------- ----------
AtCHB2	---------- ---------- ---------- ---------- ---------- ---------- ---------- ---------- ---------- ----------
AtCHB3	---------- ---------- ---------- ---------- ---------- ---------- MEEKRRDSAG TLAFAGSSGD SPASEPMPAP RRRGGGLKRK
AtCHB4	---------- ---MP----A SEDRRGKWKR KKRGGLSAAR KPKQE--EED MEEEDEEN-- ---NNNNNEE MDDVENADEL QQNGGAT--- PDPGLGIGEV
SbCHB2601	---------- ---------- ---------- ---------- ---------- ---------- ---------- ---------- ---------- ----------
SbCHB2602	---------- ---------- ---------- ---------- ---------- ---------- ---------- ---------- ---------- ----------
SbCHB2603	---------- ---------- ---------- ---------- ---------- ---------- ---------- -MEPKPSSAA HGDAPAVEAP RRRGGGGKRK
SbCHB2604	---------- ---MPRKASS NSDARAKWRK RKR--AAASA SPSKQ--PGD HSDDSDTAAA ANGDDEASRA TSANGGRGTL AGGGGGGDDD PALDLRAAEV
SbCHB2605	---------- ---------- SPDSRLKWRK RKRNPDASPS KPSTS-AAAD HSDDSDSA-- ----DED-AA VAAHG--AAP GDDDEAA--- PALSLREAEV
SbCHB2606	---------- ---------- ---------- ---------- ---------- ---------- ---------- ---------- ---------- ----------
Sobic.006G008300	---------- ---------- ---------- ---------- ---------- ---------- ---------- -MEPKPSPPP PPPAAPSRRR GAATKRKERA
Sobic.005G064000	SSSSAAPSSP QPPMPRKASS TSDSRLKWRK RKRNPDASPS KPSTS-AAAD HSDDSDSA-- ----DED-AA VAAHG--AAP GDDDEAA--- PALSLREAEV
Sobic.006G121300	---------- ---------- ---------- ---------- ---------- ---------- ---------- ---------- ---------- ----------
ZmCHB101	---------- ---------- ---------- ---------- ---------- ---------- ---------- -MEPKPSSAA HADAPAVEAP RRRGGGGKRK
ZmCHB102	---------- ---------- ---------- ---------- ---------- ---------- ---------- ---------- ---------- ----------
ZmCHB103	---------- ---------- ---------- ---------- ---------- ---------- ---------- ---------- ---------- ----------
ZmCHB104	---------- ---------- ---------- ---------- ---------- ---------- ---------- -MEAKPSSAA HGDAPAVEAP RRRGSGGKRK
ZmCHB105	---------- ---MPRKASS TSDSRLKWRK RKLNPDASPS KPSISTAAAD HSSDSDSAAL N--DDEDPSA LGATGDGATD NDADAAASED PAVELREAEV
ZmCHB106	---------- ---------- ---------- ---------- ---------- ---------- ---------- ---------- ---------- ----------
ZmCHB107	---------- ---MPRKASS NSDARAKSRK RKR--AAASA SPSKQ--PDD HSDDSDTAAA ANGDDETSRA ASVNGGGGTL AG--VGGDDD PVLDLRAAEV
ScCHB201	DEDDDQPMIS PDNSIFGDTK SESKQLGNTS SVANTPSEIP DAHKAEQEDI IEKTESVDKK VDSGEERNEQ EREIMNDHSK SANPKKTTIT RVEPETFEIP
ScCHB202	---------- ---------- -----MSDTE KDKDVPMVDS HEATEEPPTT STNTPSFPHL AQEQAKEESA TLGAEVAHKK INYEQEAQKL EEKALRFLAK
AtCHB1	---------- ---------- ---------- ---------- ---------- ---------- ---------- ----MEATDP SAEI------ ----------
AtCHB2	---------- ---------- ------MAMK AP------DP GGSGEILPST PSLSETTSG- ------GAAA ASKSAQLPSS SSDIDN---- ----------
AtCHB3	ANALGGSNFF SSAPSKRMLT REKAMLASFS PVHNGPLTRA RQAPSIMPSA ADGVKSEVLN VAVGADGEKP KEEEERNKAI REWEALEAKI EADFEAIRSR
AtCHB4	VEDSGSRISD FPAVVKRVVI RPHASVMAVV AAERAGLIGE T--RGQGSLP ALENISFGQL QALSTVPADS LDLERSDGSS SAYVISPPPI MDGEGVVKRF
SbCHB2601	---------- ---------- ---------- ---------- ---------- --------MQ EEE-EGPPPP PPPPPPPPPP PPVPPPRPSR EKEIEAVLSR
SbCHB2602	---------- ---------- ---------- ---------- ---------- ---------- ---------- ----MSPPVA GAAATSGDG- ---------S
SbCHB2603	SAGSSFTPSK RQAKERNASF HVPPHLLHSG PLTRAARQSP HKLAGTPPES GPASSAAATG DGV-SGGKAG VDAIRPETAE TPAP-ELPLV DEMFEAVRSR
SbCHB2604	LSPNAELVST FPAAVRRAVG RPHPSVLAVI AAERAAASSD GAPATPAPVP VLENISHGQL QVISAMLPDH PSLSYEPDKP STYVCTPPPL MEGCGVHKQF
SbCHB2605	LP-SAEAISG FPAAKRRVVN RPHPSVLALL EAERSARSGD ---APTVAPP ALENISHGQL QVLSGVLPDH PSLATDPDKP SLYVCTPPPL MEGHGVPKQF
SbCHB2606	---------- ---------- ------MATT ATTTATVTAP AATANFVPTP TPPHPRPAAP PALRAPSTLG PVKSEAPPTP SSSTATTAAA AAA---VAED
Sobic.006G008300	ASAAPSVSPS PKRQARDCGP VDPPSLPPPQ PRSRQPARKP RRTPARKKST QRSVKPPPMQ EEE-EGPPPP PPPPPPPPPP PPVPPPRPSR EKEIEAVLSR
Sobic.005G064000	LP-SAEAISG FPAAKRRVVN RPHPSVLALL EAERSARSGD ---APTVAPP ALENISHGQL QVLSGVLPDH PSLATDPDKP SLYVCTPPPL MEGHGVPKQF
Sobic.006G121300	---------- ---------- ---------- ---------- ---------- ---------- ---------- ----MSPPVA GAAATSGDG- ---------S
ZmCHB101	SAGSSFTPSK RQAKERNASF HVPPHLLHSG PLTRAARQSP HKLSGTPSES VPASSAAATG DGV-SGGQAV VDAIRPETEE TPAP-ELPLV DEMFEAVRSR
ZmCHB102	---------- ---------- ------MATT ATTMAPVTAP VATANLEPTP TPLHPRPAAP PHLRALSTLA PVKSEAPPTP SSSTAITAAA G------AED
ZmCHB103	---------- ---------- ---------- ---------- ---------- ---------- ---------- ----MSPPAA GAAANSGDGT P-------PS
ZmCHB104	SAGSSFTPSK RQAKERNAAF HVPQHLLHSG PLTRAARHSP HKLAGTPPES GPASSSAATG DGV-SGGQAE VDAIRPETEE TPAP-ELPLV DEMLEAVRSR
ZmCHB105	LP-SADAISS FPAAKRRVVN RPHASILALL EAERSACSGD ---VPTVALP ALENISHGQL QVLSGVLPDH PSLATDPDKP SLYVCTPPPL MEGHGVPKQF
ZmCHB106	---------- ---------- ---------- ---------- ---------- ---------- ---------- ---------- ---------- ----------
ZmCHB107	LSSSAEPVSA FPAAVRRAVS RPHPSVLAVI AAERAAASSD DAPVTPASVP VLENISHGQL QVISAMLPDH PSLSYDPDKP STYVCTPPPL MEGCGVHKQF
ScCHB201	QAHEIVIPSY SKWFNLEKIH SIEVQSLPEF FTNR------ IPSKTPEVYM RYRNFMVNSY RLNPNEYFSV TTARRNVSG- -DAAALFRLH KFLTKWGLIN
ScCHB202	QTHPVIIPSF ASWFDISKIH EIEKRSNPDF FNDS------ SRFKTPKAYK DTRNFIINTY RLSPYEYLTI TAVRRNVAM- -DVASIVKIH AFLEKWGLIN
AtCHB1	--ELYTIPAQ SSWFLWDDIH EIERREFAEF FTES------ SITRTPKVYK EYRDFIINKF REDTCRRLTF TSVRKFLVG- -DVNLLQKVF LFLEKWGLIN
AtCHB2	----IHVPSY SSWFSWTDIN DCEVRSLPEF FD------SR SSSKNPKFYL YLRNSIIKQY RDDHPRKISF TDVRRTLVS- -DVVSIRRVF DFLDSWGLIN
AtCHB3	DSNVHVVPNH CGWFSWEKIH PLEERSLPSF FNGK------ LEGRTSEVYR EIRNWIMGKF HSNPNIQIEL KDLTELEVG- -DSEAKQEVM EFLDYWGLIN
AtCHB4	GDLVHVLPMH SDWFAPNTVD RLERQVVPQF FSGK------ SPNHTPESYM EFRNAIVSKY VENPEKTLTI SDCQGLVDG- VDIEDFARVF RFLDHWGIIN
SbCHB2601	GAGVHVVPTF AGWFSWKEIH PIEKQMLATF FDGK------ SERRTPEIYL GIRNLIMNKF HFNPEVHLES KDLCELSIG- -EMDARLAIL EFLAHWGLVN
SbCHB2602	PRELYTIPAS SGWFRWDGIH ETERQALPEF FGGAGGAGFG TATRNPRIYR EYRDFIIAKY REDPARRLTF TEVRRALVG- -DVTLLRKLF AFLDSSGLIN
SbCHB2603	GAGVHVVPTF AGWFSWKEIH PVEKQTLPSF FNGK------ SEKRTPEVYL AIRNSIVMKF HANPQCQLES KDLAEFSIG- -ETDARQEVL EFLDHWGLIN
SbCHB2604	YGKLHIVPRH SDWFVPTTVH RLERQVVPQY FSGK------ SQGQTPEKYM MLRNKVIAKY LERPGKRLVF AECQGLVTST PELYDLSRIV RFLESWGIIN
SbCHB2605	QGRLHVVPKH SDWFSPGTVH RLERQVVPHF FTGK------ SPGHTPEKYV MLRNKVIAKY LENPNKRLAF AECQGLVGST AELYDLSRIV RFLDTWGIIN
SbCHB2606	PSYIITVPSY SAWFSFDSIH DTERRLLPEF FEGE--AAAA SGCRGPHAYK YYRDSLIRRF RARPGRRLTL TEARRGLVG- -DVGSVRRVF DFLEEWGLIN
Sobic.006G008300	GAGVHVVPTF AGWFSWKEIH PIEKQMLATF FDGK------ SERRTPEIYL GIRNLIMNKF HFNPEVHLES KDLCELSIG- -EMDARLAIL EFLAHWGLVN
Sobic.005G064000	QGRLHVVPKH SDWFSPGTVH RLERQVVPHF FTGK------ SPGHTPEKYV MLRNKVIAKY LENPNKRLAF AECQGLVGST AELYDLSRIV RFLDTWGIIN
Sobic.006G121300	PRELYTIPAS SGWFRWDGIH ETERQALPEF FGGAGGAGFG TATRNPRIYR EYRDFIIAKY REDPARRLTF TEVRRALVG- -DVTLLRKLF AFLDSSGLIN
ZmCHB101	GAGVHVVPTF AGWFSWKEIH PVEKQTLPSF FNGK------ SEKRTPEVYL AVRNSIMMKF HANPQLQLES KDLAELSIG- -ETDARQEIL EFLDHWGLIN
ZmCHB102	PSYIITVPSY SAWFSFDSIH DTERRLLPEF FVGE--AAAA SGCRGPHAYK YYRDSLIRRF RARPGRRLTL TEARRGLVG- -DVGSVRRVF DFLEEWGLIN
ZmCHB103	PRELYTIPAS SGWFRWDGIH ETERRALPEF FGGAGGAGFG TATRNPRIYR EYRDFIIAKY REDPARRLTF TEVRRALVG- -DVTLLRKLF AFLDSSGLIN
ZmCHB104	GPGVHVVPTF AGWFSWKEIH SVEKQILPSF FNGK------ SVKRTPEVYL AIRNSIMMKF HANPQLQLES KDLAELSIG- -ESDARQEVL EFLDHWGLIN
ZmCHB105	QGRFHVVPKH SDWFSPGTVH RLERQVVPHF FTGK------ SPGHTPEKYV MLRNKVIAKY LENPSKRLAF AECQGLVGST SELYDLSRIV RFLDTWGIIN
ZmCHB106	---------- ---------- -----MLATF FDGK------ SERRTPEIYL GIRNLIMNKF HCNPEVHLES KDLCELSVG- -EMDARLVIL EFLAYWGLVN
ZmCHB107	YDKLHIVPRH SDWFVPQTVH RLERQVVPQY FSGK------ SQGQTPEKYI MLRNKVIAKY LERPGKRLVF AECQGLVTST PELYDLSRIV RFLESWGIIN
ScCHB201	YQVDS----- --------KL LPKNIEPPLT SQYSTRHDAP RGLFPFESYK PSVQLPDMAK LKKMMNTSDS ESTLYKYLKE SKRKYDEITH PPSTTDDENG
ScCHB202	YQIDPRTKPS LIGPSFTGHF QVVLDTPQGL KPFLPENVIK QEVEGGDGAE PQVKKEFPVN LTIKKNVYDS AQDFNALQDE SRNSRQIHKV YICHTCGNES
AtCHB1	FSSS------ ---------L KKNDHLLSVD NAKIEQGTPA GIRVTATP-N SLRPITAPPL VEERVETGIK VPPLTSYSDV FSDLKKPDHV LVCAHCGERC
AtCHB2	YNSS------ ---------A SAKPLKWEEK EAGKSAGDAA ---------- ---------- ---------- SEPATTVKET A--------K RNCNGCKAIC
AtCHB3	FHPFPPT--- --------DT G---STASDH DDLGDKESLL NSLYRFQ-VD EACPPLVHKP RFTAQATPSG LFPDPMAADE LLKQEGPAVE YHCNSCSADC
AtCHB4	YCATAQSHPG PL----RDVS DVREDTNGEV NVPSAALTSI DSLIKFDKPN CRHKGGEVYS SLPS------ --LDGDSPDL DIRIREHLCD SHCNHCSRPL
SbCHB2601	FHPFPPV--- --------TQ ERKLVESKSS AEIEDEISLV EKLFQFETVH SYLVPVSKKV EAISPVQFTS LLSEPTLAEN AIGAAESSVE YHCNSCSVDC
SbCHB2602	FSAS------ ---------S SSSGPASRKQ EVGVVVEAPV GLQVTPRPPA SYFAEEKRGA VGGEKENGFR LPPLTSYSDV FGEWA-PGKA PICGFCGEEC
SbCHB2603	FHPFPPA--- --------GH EESKPEESQD NSNDEKASLI EQLFKFESVQ SYMMPLPKKE DVGAPPPLPS LFPEPVLIED VVAAAEPSVE YHCNSCSVDC
SbCHB2604	YLATGSVHRG LR----MPAS LIKEEITGEL QLVSAPMKSI DGLILFDRPK CSIRADDLSS SVSTSSAPFV ANGDADSANL DEKIWELLSE SSCRYCSQPL
SbCHB2605	YLAAGSVHRG LR----MATS LLREEPTGEL QLLTAPLKSI DGLILFDRPK CSLPAEDVSS MAASSSNSEA VDFDAAFADL DGKIRERLSE NSCSYCLQPL
SbCHB2606	YGAL------ ---------P SGSKQAKEKR EE---AAQQS ---------- ---------- ---------- TLPSGATVP- ---------R KLCTGCRTVC
Sobic.006G008300	FHPFPPV--- --------TQ ERKLVESKSS AEIEDEISLV EKLFQFETVH SYLVPVSKKV EAISPVQFTS LLSEPTLAEN AIGAAESSVE YHCNSCSVDC
Sobic.005G064000	YLAAGSVHRG LR----MATS LLREEPTGEL QLLTAPLKSI DGLILFDRPK CSLPAEDVSS MAASSSNSEA VDFDAAFADL DGKIRERLSE NSCSYCLQPL
Sobic.006G121300	FSAS------ ---------S SSSGPASRKQ EVGVVVEAPV GLQVTPRPPA SYFAEEKRGA VGGEKENGFR LPPLTSYSDV FGEWA-PGKA PICGFCGEEC
ZmCHB101	FHPFPPD--- --------GH EESKPEETQD NSNDEKASLI EQLFKFESVQ SYMTPLPMKE DVRAPPPLPS LIPESVLIQD VVAAAEPSVE YHCNSCSVDC
ZmCHB102	YGAL------ ---------P SGSKQAKEKR EE---AAQQS ---------- ---------- ---------- SLPFGAIAP- ---------R KLCTGCRTVC
ZmCHB103	FSAS------ ---------S SS-VPASRQQ EVGVVVEAPV GLQVTPRPPA SYFAEEKRVA AGGEKENEFR LPPLTSYSDV FGEWA-PGKA PICGFCGEEC
ZmCHB104	FHPFPPA--- --------GH EESKPEESQD NSNDEKASLI EQLFKFESVQ SYMTPLLNKE DVGAPPPLPS LFPEPVLIEN MVAAAEPSVE YHCNSCSVDC
ZmCHB105	YLAAGSVHRG LR----MATS LLREEPTGEL QLLTAPLKSI DGLILFDRPK CSLPVEDISR MAATSSNSEA VDFDAAFSDL DGKIRERLSE SSCSYCLQPL
ZmCHB106	FHPFPSV--- --------VQ EHKLVESKSS AETAEGISQA EKLFQFETVH SYLVPVSKEA EAISPVQFTS LLPEPTLAED AIGAAESSVE YHCNSCSVDC
ZmCHB107	YLATGSVYRG PR----TASS LIKEETTGEL QLVSAPMKSI DGLILFDRPK CSIQANDISS LVSTSSAPFV VNHDGDSANL DEKIWERLSE SSCSFCSQPL
ScCHB201	DKNDNGGKMN NEVSTSTSMT GDANLLEEGE TSRPLKKVKI LEQID----E NWSKEDLQKL LKGIQEFGAD -WYKVAKNVG -NKSPEQCIL RFLQLPIEDK
ScCHB202	INVRYHNLRA RDTNLCSRCF QEGHFGANFQ SSDFIRLENN GNS----VKK NWSDQEMLLL LEGIEMYEDQ -WEKIADHVG GHKRVEDCIE KFLSLPIEDN
AtCHB1	DSPFYQHNK- GIVNICEKCF KNGNYGENNT ADDFKLIGN- ------SAAA VWTEEEILLL LESVLKHGDD -WELISQSVS -TKSRLDCIS KLIELPFGEF
AtCHB2	SIACFACDK- YDLTLCARCY VRSNYRVGIN SSEFKRVEIS E-----ESKP EWSDKEILLL LEAVMHYGDD -WKKVASHVI -GRTEKDCVS QFVKLPFGEQ
AtCHB3	SRKRYHCPKQ ADFDLCTECF NSGKFSSDMS SSDFILMEPA EAPGV--GSG KWTDQETLLL LEALEIFKEN -WNEIAEHVA -TKTKAQCML HFLQMPIEDA
AtCHB4	PTVYFQSQKK GDILLCCDCF HHGRFVVGHS CLDFVRVDPM KFYGD-QDGD NWTDQETLLL LEAVELYNEN -WVQIADHVG -SKSKAQCIL HFLRLPVEDG
SbCHB2601	SRKRYHCRTQ VDFDFCSECY NEGKFDEGMS KADFILMESA EVPGS--GGS NWTDQEILLL LEALEIFKGK QWGEIAEHVA -TKTKEQCML YFLQMPISEP
SbCHB2602	NGAKVETLQ- DGFKVCSKCS KSNN--DNNK EEANKCPGDK KESME-KSSG AWTDAETLLL LEGVLKHGDD -WDLIAQHVR -TKNKSECIA RLIQLPFGEH
SbCHB2603	SRKRYHCRTQ ADFDLCCDCY NEGKFDPGMA KTDFILMDSA EVSGA--SGT SWTDEETLLL LEGLEIFGGK -WAEIAEHVA -TKTKAQCML HFLQMQIEDR
SbCHB2604	PSLHYVSQKE ADIALCSDCF HNAKFVIGHS SLDFQRVDVM KDGSD-TDGD RWTDQETLLL LEGIEKFNDN -WNHIAGHVG -TKSKAQCIH HFITLPVEDG
SbCHB2605	PSLHYRSQKE ADTFLCSECF HDARYITGHS SLDFQRVDGD NDGSE-NDSD KWTDEETLLL LEGIEKYNDN -WDDIASHVG -TKSKAQCIY HFIQLPVEDG
SbCHB2606	GLAYFACDK- ADISLCTRCY VNNNYRPGLS PANFKRVEIT E-----DSKA DWTDKETLHL LEAVLHYGED -WKKVSEHVG -SRSEKDCIA RFIRLPFGEQ
Sobic.006G008300	SRKRYHCRTQ VDFDFCSECY NEGKFDEGMS KADFILMESA EVPGS--GGS NWTDQEILLL LEALEIFKGK QWGEIAEHVA -TKTKEQCML YFLQMPISEP
Sobic.005G064000	PSLHYRSQKE ADTFLCSECF HDARYITGHS SLDFQRVDGD NDGSE-NDSD KWTDEETLLL LEGIEKYNDN -WDDIASHVG -TKSKAQCIY HFIQLPVEDG
Sobic.006G121300	NGAKVETLQ- DGFKVCSKCS KSNN--DNNK EEANKCPGDK KESME-KSSG AWTDAETLLL LEGVLKHGDD -WDLIAQHVR -TKNKSECIA RLIQLPFGEH
ZmCHB101	SRKRYHCRTQ ADFDLCCDCY NEGKFDPGMA KTDFILMDSA GVSGA--SGT SWTDEETLLL LEGLEIFGGK -WAEIAEHVA -TKTKAQCML HFLHMLIDYR
ZmCHB102	GLAYYACDK- ADISLCARCY VNNNYRPGLS PANFKRVEIT E-----DAKP DWTDKETLHL LEAVLHYGED -WKKVSEHVS -SRSEKDCIA RFIRLPFGEQ
ZmCHB103	NGADVETLQ- DGFKVCSKCS KSNN--DNIK EEANKCPGDK KENMENHASS AWTDTETLLL LEGVLKHGDD -WDLIAQHVR -TKNKSECIA MLIQLPFGEH
ZmCHB104	SRKRYHCRTQ ADFDLCCVCY NEGKFDPGMA KTDFILMDSA EVSGA--SGT SWTDEETLLL LEGLEIFGGK -WAEIAEHVA -TKTKAQCML HFLQMQIEDR
ZmCHB105	PSLHYRSQKE ADIFLCSDCF HDARYITGHS CLDFQRVDGD NDESE-NDSD KWTDEETLLL LEGIEKYNDN -WDDIAGHVG -TKSKAQCIY HFIRLPVEDC
ZmCHB106	SRKRYHCRTQ VDFDFCSDCY NEEKFDEGMS KSDFILMESA DVPGS--GGS NWTDHETLLL LEALEIFKGK EWHEIAEHVA -TKTKEQCML HFLQMPISEP
ZmCHB107	PSMHYESQKE TDIALCSDCF HNAKFVTGHS SLDFQRVDAM KDGSD-TDGD RWTDQETLLL LEGIEKFNDN -WNHIAGHVG -TKSKAQCIH HFIRLPVADG
ScCHB201	FLYG------ ---DGNGKGD NDNGLGPLKY AP-------- ---------- ---------- ---------- ---------- ---------- ----------
ScCHB202	YIREVVGSTL NGKGGDSRDG SVSGSKLMEC VNDAVQTLLQ GDDKLG---- ---------- ---------- ---------- ---------- ----------
AtCHB1	LMGSASG--- -RLNPSILTE DENTEQVQTD GQEHEETETR ----EEKEDR VNE--DEPPA KRKRV----- ---------- ---------- ----------
AtCHB2	FVK------- -------ESD SEDGLEMFDQ IKDSDIPESE GIDKDGSS-- --------PN KRIKL----- ---------- ---------- ----------
AtCHB3	FLDQIDYKDP ISKDTTDLAV SKDDNSVLKD APEEAENKKR VDEDETMKEV PE-------P EDGNEEKVSQ ESSKPGDASE ETNEMEAEQK TPKLETAIEE
AtCHB4	LLDN------ -----VEVSG VTNTENP-TN GYDHKGTDSN GDLPGYSEQ- --------GS DTEIK----- ---------- ---------- ----------
SbCHB2601	FLDGEDFNET PQKITEQD-L EIGPSDVPDE MDVDGNAEGK ESTDEKAYKK ANSISSETRT KLADQNVSEK EDTMDAGGDD LVASIDDESN KSSLMDPAHE
SbCHB2602	MLGTINGKSA SRLHINQATD GKTNQHIMKE PSSHTTEMAD GMQIDGNEDS ADKSVEEYPT KRRRL----- ---------- ---------- ----------
SbCHB2603	FHDGEDINQN IPVRTEQATT EKVIAETSEK MEVEDKAEGR DTADENALEK TEGNCVETKT EDASV-VVNK DTQNSGGKDS GVSPSTEEPK QSSDEQPIVK
SbCHB2604	LLEN------ -----IEVPE ASLPSRMQSN GFLHS--DSN GSTSGS---- ---------- QPGNQ----- ---------- ---------- ----------
SbCHB2605	LLEN------ -----VEIPN VPIPFRPQSN GYQHS--DSN GSTSGAPVQ- --------NI QQGNQ----- ---------- ---------- ----------
SbCHB2606	FMG------- -------PRE DRMGFENND- ---------D NTDEPGAD-- --------VS KRLHL----- ---------- ---------- ----------
Sobic.006G008300	FLDGEDFNET PQKITEQD-L EIGPSDVPDE MDVDGNAEGK ESTDEKAYKK ANSISSETRT KLADQNVSEK EDTMDAGGDD LVASIDDESN KSSLMDPAHE
Sobic.005G064000	LLEN------ -----VEIPN VPIPFRPQSN GYQHS--DSN GSTSGAPVQ- --------NI QQGNQ----- ---------- ---------- ----------
Sobic.006G121300	MLGTINGKSA SRLHINQATD GKTNQHIMKE PSSHTTEMAD GMQIDGNEDS ADKSVEEYPT KRRRL----- ---------- ---------- ----------
ZmCHB101	FHDGKYINQN IPVSTDQATT EKAIAETYEK MKLEIKQREE VLWMKRPQRK TEGNCEETKT ENASV-VVNK DTQNSDGRDS GASPSTEEPK QSSDEQPVVK
ZmCHB102	FMG------- -------HKE DRMRFENTD- ---------D NTDEPGAN-- --------VS KRLRL----- ---------- ---------- ----------
ZmCHB103	MLGTINGKFV SRLHINQTDD GKTNQHIME- SSSHSTEMAD GMQIDGSEDS ADKSVEEYPT KRRRL----- ---------- ---------- ----------
ZmCHB104	FHDGDDINQN IPVSTEQATT EKAIVETPEK MEVGDKVEGR DNADEKASEK TEGSCEETKT EDAN--VVNK DTQKSGGKDS GASPSTEEAK QSSDDQPIVK
ZmCHB105	LLEN------ -----VEIPN APIPFRPQSN GYQCL--DSN GSTSGAPVQ- --------NI QQGNE----- ---------- ---------- ----------
ZmCHB106	FLDGDDFNET PQKITKQDSA ETGPSDVPDK MDVDGNAEGK ESTDEKAYKK ADSSSAETRT KLADQNISAK EDTMKLGDDD LVASIVDEPN KSSLVDPAHK
ZmCHB107	LLEN------ -----IEVPE ASLPSGMQSS GFLHS--DSN GSTSGS---- ---------- QPGNQ----- ---------- ---------- ----------
ScCHB201	---------- ---------- ---------- ------HLPF SKSENPVLST IAFLVGLVNP KTVQSMTQRA IQSAES---- ---------- ----------
ScCHB202	---------- ---------- ---------- --------KV SDKSREISEK YIEESQAIIQ ELVKLTMEKL ESKFTK---- ---------- ----------
AtCHB1	---------- ---------- ---------- -------ALI SEGDSSLMKQ VAAMASKVGP SVATAAAKAA LAALCDEASC PKEIFDTDDY SNFT------
AtCHB2	---------- ---------- ---------- -------TPL ADASNPIMAQ AAFLSALAGT NVAEAAARAA VRALSD---- ---------- ----------
AtCHB3	RCKDEADEN- -----IALKA LTEAFEDVGH SSTPEASFSF ADLGNPVMGL AAFLVRLAGS DVATASARAS IKSLHSNS-G MLLATRHCYI LEDPPDNKKD
AtCHB4	---------- ---------- ---------- -------LPF VKSPNPVMAL VAFLASAVGP RVAASCAHES LSVLSE--DD RMKSEGMQGK E---------
SbCHB2601	KISANADVSG EHTSNFVIDV LRSTFEAVDH FLGQEDLGSF AEAGNPVMAL AAFFASLAEH DDAVSSCCSS LRAISEISPA LQLATEHCFI LPDPPSDLKD
SbCHB2602	---------- ---------- ---------- -------FSS MDATTSLMEQ LALLTTTASP DVVAAAADAA IKAFSNENPQ AKKAFRLSER EYKTK-----
SbCHB2603	ENSVDVDTSG EKLSNVAIDI LKSAFEAAGH SP--EYEGSF ADAGNPVMAL AAYLTGLMDD DNTTTSFRGS LKAISEVSPA LQLASRHCFI LEDPPNELKD
SbCHB2604	---------- ---------- ---------- -------IPF INSANPVMSL VAFLAAEVGP RVAASCASAA LSVLTR-DDS RMHAEG---- ----------
SbCHB2605	---------- ---------- ---------- -------LPF INSSNPVMSL VAFLASSIGP RVAASCAHAA LSFLTRDDDS --SSEGMH-- ----------
SbCHB2606	---------- ---------- ---------- -------TPL ADASNPIMAQ VAFLSAIVGP DVASAAAQAA ISAQSR---- ---------- ----------
Sobic.006G008300	KISANADVSG EHTSNFVIDV LRSTFEAVDH FLGQEDLGSF AEAGNPVMAL AAFFASLAEH DDAVSSCCSS LRAISEISPA LQLATEHCFI LPDPPSDLKD
Sobic.005G064000	---------- ---------- ---------- -------LPF INSSNPVMSL VAFLASSIGP RVAASCAHAA LSFLTRDDDS RVSSEGMH-- ----------
Sobic.006G121300	---------- ---------- ---------- -------FSS MDATTSLMEQ LALLTTTASP DVVAAAADAA IKAFSNENPQ AKKAFRLSER EYKTK-----
ZmCHB101	ENSADVDTSG EKLSNVAIDI LKSAFEATGH SP--EYEGSF ADAGNPVMAL AAYLAGLVED DNTTTSFRSS LKSVSDVSPA LQLSSRHCFI LEDPPDELKD
ZmCHB102	---------- ---------- ---------- -------TPL ADASNPIMAQ VAFLSAIVGS DVASAAAQAA ISAQSR---- ---------- ----------
ZmCHB103	---------- ---------- ---------- -------FFS MDATTSLMEQ LAILTTAASP DVAAAAADAA IKAFGNENPQ ARKAFRLNEQ EYKTK-----
ZmCHB104	ENSVDVDTSG EKLSNVAIDI LKCAFEAAGH SP--EYEGSF ADAGNPVIAL AAYLAGLVED GNATTSFRSS LKSISEVPPA LQLASRHCFI LEDPPNELKD
ZmCHB105	---------- ---------- ---------- -------LPF INSSNPVMSL VAFLASSIGP RVAASCAHAA LSFLTRDEDS RVSSEGSH-- ----------
ZmCHB106	KNSANADVSG EHPSNFITNI LRSTFEAVDH FLGKEDMGSF AEAGNPVMAL AAFLASLVER DDAVSSCCSS LRAISEMSPA LQLATEHCFI LPDPPSDLKD
ZmCHB107	---------- ---------- ---------- -------IPF INSANPVMSL VAFLAAEVGP RVAASCASAA LSVLTR-EDS RMNAEG---- ----------
ScCHB201	---------- ---------- ---------- ---------- ---------- ---------- ---------- ---------- ---------- ----------
ScCHB202	---------- ---------- ---------- ---------- ---------- ---------- ---------- ---------- ---------- ----------
AtCHB1	---------- ---------- ---------- ---------- ---------- ---------- ---------- ---------- ---------- ----------
AtCHB2	---------- ---------- ---------- ---------- ---------- ---------- ---------- ---------- ---------- ----------
AtCHB3	PTKSKSCSAD AEGNDDNSHK DDQPEEKSKK AEEVSLNSDD REMPDTDTGK ETQDSVSEEK QPGSRTENST TKLDAVQEKR SSKPVTTDNS EKPVDIICPS
AtCHB4	---------- ---------- ---------- ---------- ---------- ---------- ---------- ---------- ---------- ----------
SbCHB2601	PTSTFS---- ---ACTGSEC QE-------- ---------- ---NDLGLKK ENATFISQKE HP-ELSDTKE ---RGPDAE- -AKSNSSKDS DNPIATVDCS
SbCHB2602	---------- ---------- ---------- ---------- ---------- ---------- ---------- ---------- ---------- ----------
SbCHB2603	ICASVSK--- ---KNTDGDQ PKDEDMIQNS IDTEKKVINE KEDKSLSVEK KNNSSTSQND HQ-ETDIKSV SHDDCSLVE- -PKTNNAKES GDSTA-IGDT
SbCHB2604	---------- ---------- ---------- ---------- ---------- ---------- ---------- ---------- ---------- ----------
SbCHB2605	---------- ---------- ---------- ---------- ---------- ---------- ---------- ---------- ---------- ----------
SbCHB2606	---------- ---------- ---------- ---------- ---------- ---------- ---------- ---------- ---------- ----------
Sobic.006G008300	PTSTFS---- ---ACTGSEC QE-------- ---------- ---NDLGLKK ENATFISQKE HP-ELSDTKE ---RGPDAE- -AKSNSSKDS DNPIATVDCS
Sobic.005G064000	---------- ---------- ---------- ---------- ---------- ---------- ---------- ---------- ---------- ----------
Sobic.006G121300	---------- ---------- ---------- ---------- ---------- ---------- ---------- ---------- ---------- ----------
ZmCHB101	ICASVSK--- ---KNRDGDQ KQDEDMIQNS IDTEKKEINE KEGKSLSVEK KNNSSMSQND HQ-ESGIKSV SSDDCSLVE- -PKTNNAKES GDSTA-IGDK
ZmCHB102	---------- ---------- ---------- ---------- ---------- ---------- ---------- ---------- ---------- ----------
ZmCHB103	---------- ---------- ---------- ---------- ---------- ---------- ---------- ---------- ---------- ----------
ZmCHB104	ICVSVSK--- ---KNTDADQ TKDEDMISNS IANEKKEINE KEDKSLSVEK TNNSSMSQND HQ-ESNIKSV SRDDCSSVE- -PKGNNAKES SDSTG-IGDM
ZmCHB105	---------- ---------- ---------- ---------- ---------- ---------- ---------- ---------- ---------- ----------
ZmCHB106	PASTFS---- ---PCAGGES QEGADTTQNV NDTDKN-NSE REDSDLALEK ESATFTSQKQ HLEELSDAKE TFIGGPEAE- -AKSNSTKDS DNPIAKVGSS
ZmCHB107	---------- ---------- ---------- ---------- ---------- ---------- ---------- ---------- ---------- ----------
ScCHB201	---------- ---------- ---------- --IKSQKEEI SDQKPIEHIK E--------- ---------- ---------- ---------- ----------
ScCHB202	---------- ---------- ---------- ---LCDLETQ LEMEKLKYVK E--------- ---------- ---------- ---------- ----------
AtCHB1	---------- ---------- ---------V DRANGEKDTD MEEQQ-EEKD G--------- ---------- ---------- ---------- ----------
AtCHB2	---------- ---------- ---------V DY-EADKNAS RDPNRQDANA A--------- ---------- ---------- ---------- ----------
AtCHB3	QDKCSGKELQ EPLKDGNKLS SENKDASQST VSQSAADASQ PEASRDVEMK DTLQSEKDPE DVVKTVGEKV QLAKEEGAND VLSTPDKSVS QQPIGSASAP
AtCHB4	---------- ---------- -------ASL LDGENQQQDG AHKTSSQNGA E--------- ---------- ---------- ---------- ----------
SbCHB2601	VASDKMRDGC NANAISCSAT SNNATEPSSI ASQEASAAST KDTTNPEQVE GDKPGSEELP AVVSPSQEKT EPKKIERAPA ASSSIQQSEC KQTGNGNSEE
SbCHB2602	---------- ---------- AFGSNHVQQI DRKIGDKDVK MHGQPGSDKQ E--------- ---------- ---------- ---------- ----------
SbCHB2603	SATDTTK--- --------GN TKQVNDLPSV EVGAPDDSSL KGKDKLNKTE D--------- -AVATPATVQ EQKQKQKHSQ ALENGDKKGP NNIESVIVDE
SbCHB2604	---------- ---------- -------IDA MGHATHLNYG ---------- ---------- ---------- ---------- ---------- ----------
SbCHB2605	---------- ---------- -------ADG MGNGANPNFR NHYESLLFQT G--------- ---------- ---------- ---------- ----------
SbCHB2606	---------- ---------- ---------V DLNDSEIETS INSTKEEESS H--------- ---------- ---------- ---------- ----------
Sobic.006G008300	VASDKMRDGC NANAISCSAT SNNATEPSSI ASQEASAAST KDTTNPEQVE GDKPGSEELP AVVSPSQEKT EPKKIERAPA ASSSIQQSEC KQTGNGNSEE
Sobic.005G064000	---------- ---------- -------ADG MGNGANPNFR NHYG------ ---------- ---------- ---------- ---------- ----------
Sobic.006G121300	---------- ---------- AFGSNHVQQI DRKIGDKDVK MHGQPGSDKQ E--------- ---------- ---------- ---------- ----------
ZmCHB101	SATETTKGSI SSMKDSVSCN TEQVNDLPSV EVEAPDDSSS KGKDELNKTK D--------- -AVATPATVQ EQK----HSQ TLGNGDREEP NNIESVVVGE
ZmCHB102	---------- ---------- ---------V DLNDGEIETS INSIKQEESS H--------- ---------- ---------- ---------- ----------
ZmCHB103	---------- ---------- AFASNHVQQI DHKVSNKDTA MHGQSGSDKQ E--------- ---------- ---------- ---------- ----------
ZmCHB104	SAIGTTKD-- -----VVAGN SKQVNDSPSV EVEAPDDSSL KSKDELNDTE D--------- -AVATPATVQ EQK----HSQ TLENGDKAEP NNIERVVVHE
ZmCHB105	---------- ---------- -------AGG LGNGANSNFQ NHNG------ ---------- ---------- ---------- ---------- ----------
ZmCHB106	VASDKMRDGC NANAIPCPAT SNHTTEPSSV ASQEASPAST KDTAIPEQVE --RPSSEELL ADVSLPQGKV EPKKTEPAPA ASSSIQQHGC KQAGNGNTE-
ZmCHB107	---------- ---------- -------IDA MGHGTHLNYG ---------- ---------- ---------- ---------- ---------- ----------
ScCHB201	---------- ---------- ---------- ----GSEIAI SSLGYRSHIF ATNEERQMNF LTNELIRLQM EKLDAKLNHL KKLEKFMELE RKTLERQQEN
ScCHB202	---------- ---------- ---------- -----SEKML NDRLSLSKQI LDLNKSLEEL NVSKKLVLIS EQVDSGIQLV EKDQEGDDED GNTATGHG--
AtCHB1	---------- ---------- --PQGLPVAL RIRASVATAL GAAAAQAKIL ADQEEREMEQ LAATVIEQQL KKLQSKLKFL DDLESIMDEE EKVIEGVKET
AtCHB2	---------- ---------- --SS------ --GETTRNES ERAWADAKSL IEKEEHEVEG AIKETVEVEM KKIRDRIVHF EKLDLEMERS RKQLEEVRNL
AtCHB3	ENGTAGGNPN IEGKKEKDIC EGTKDKYNIE KLKRAAISAI SAAAVKAKNL AKQEEDQIRQ LSGSLIEKQL HKLEAKLSIF NEAESLTMRV REQLERSRQR
AtCHB4	---------- ---------- --AQTPLPQD KVMAAFRAGL SAAATKAKLF ADHEEREIQR LSANIVNHQL KRMELKLKQF AEIETLLMKE CEQVEKTRQR
SbCHB2601	PKSNEN---- ---------- -IASDDDPII RLQRAAGTAI SAAAVKAKFL AEQEEGYIRQ LAALVIEKQF QKIQTKMSFL TEVENLVLRS RESTERMRKK
SbCHB2602	---------- ---------- --KKFIANAY QLRAAVATAV GVAAARAKML ADQEEREMEL LMASVIETQL RKMQYKIKHF EELESVMDQE YTTIQQMKGS
SbCHB2603	EKGSIV---- ---------- -TANQNDSIT RLKRAAATAV SAAAVKAKFL GDQEEYQIRR LTALMIEKLF QKIEVKMSLF SEIEQVVLRT REYTEKTRKK
SbCHB2604	---------- ---------- --PSSSISSE TVKNAAICGL SAAATKSKLF ADQEEREIQR LSATIINHQL KRLELKLKQF AEVETMLLKE SERLEVMRQQ
SbCHB2605	---------- ---------- --ASPSISPE NVKHAAMFGL SAAAMKSKLF ADQEEREVQR LAATVINHQL KRLELKLKQF AEVETLLLKE CEQVERVRQR
SbCHB2606	---------- ---------- --TN------ --GLSVNDLL KEAAANARAQ LEKERNSIEQ SLSNIVDVQM MEIQDKICRF EQKEMLMEKE RQQLNCLRDI
Sobic.006G008300	PKSNEN---- ---------- -IASDDDPII RLQRAAGTAI SAAAVKAKFL AEQEEGYIRQ LAALVIEKQF QKIQTKMSFL TEVENLVLRS RESTERMRKK
Sobic.005G064000	---------- ---------- --ASPSISPE NVKHAAMFGL SAAAMKSKLF ADQEEREVQR LAATVINHQL KRLELKLKQF AEVETLLLKE CEQVERVRQR
Sobic.006G121300	---------- ---------- --KKFIANAY QLRAAVATAV GVAAARAKML ADQEEREMEL LMASVIETQL RKMQYKIKHF EELESVMDQE YTTIQQMKGS
ZmCHB101	EKGSVV---- ---------- -TANRPDSIA RLKRAAATAV SAAAVKARFL GDQEEYQIRR LTALVIEKLF QKIEVKMSLF SEIEQVVFRT REYTEKTRKK
ZmCHB102	---------- ---------- --TN------ --GLSANVLL KEAAANARAQ LEKERNSIEQ SLSNIVDVQM KEIQDKICRF EQKEMLMEKE RQQLHFLRDL
ZmCHB103	---------- ---------- --KKFIASAY QLRAAVATAV GVAAARAKML ADQEEREMEL LMASVIETQL RKMQYKIKHF EELDSLMDQE YTAIQQMKGS
ZmCHB104	-KGSIV---- ---------- -TANQNDSIT RLKRAAATAV SAAAVKAKFL GDQEEYHIRR LTALMIEKLF QKLEVKMSLF SEIEQVVLRT REYTEKTRKK
ZmCHB105	---------- ---------- --ASPSISPG NVKYAAMLGL SAAAMKSKLF ADQEEREVQR LTATVINHQL KRLELKLKQF AEVETLLLKE CEQVERVRHR
ZmCHB106	PKSKEN---- ---------- -AAADDDPIT RLQRAAGTAI SAAAVKAKFL VEQEEGYIRQ LAALVIEKQF QKMETKMSFL TEVGNLVLRS RDLTERMRKK
ZmCHB107	---------- ---------- --PSSSISSE TVKNAASCGL SAAATKSKLF ADQEEREIQR LSATIINHQL KRLELKLKQF AEVETMLLKE SERLDLMRQQ
ScCHB201	LLIQRLNFNQ NSSKIVNVLS KCLNLISDSN INNSSVAEKE EIRSQIDHFK SMLSKPETLS IGKNPFNKPN IETGENHNGQ SISNENDVKP ISIEAPQFYR
ScCHB202	--VKRVGKEG EEVGEGD--- ----SIAKLQ PQVYKPWSL- ---------- ---------- ---------- ---------- ---------- ----------
AtCHB1	IIQERVSVLQ CAFRSGI--- ----TKRWDH TYVK------ ---------- ---------- ---------- ---------- ---------- ----------
AtCHB2	LFVDQLNIFF HTRKARK--- ----TEDRIE C--------- ---------- ---------- ---------- ---------- ---------- ----------
AtCHB3	LYHERAQIIA ARLGVPPSMS -SKASLPTNR IAANFANVAQ RPPMGMAFPR PPMPRPPGFP VPGSFVAATT MTGSSDPSPG SDNVSSV--- ----------
AtCHB4	FSAERARMLS ARFGSPGGIS PQTNNLQGMS -LSTGGNNIN SLMHQQHQQQ QASATSQPSI IPGFSNNPQ- -VQAQMHFMA RQQQQQQQQQ QQQQQAFSFG
SbCHB2601	LMLERNMIIA SRMGA----- -AAAAAASRT NQQGAPG-TR LPVG--YALN PQLRRP---- ---------- ---------- ---------- ----------
SbCHB2602	LMNEWLKVLE HAFRAGV--- ----SLPRDE LLTKLGLKFN TRNQTWPKFS RPLTPSKTAK TLAPKSTSLS SLRPPVANNL MAKKSKGPAA AAPAAADETG
SbCHB2603	LLMERNAIIA ARMG------ ----ALPSRP NQPGVAG-NR LPPG---YSN PPVRPPNAMP RPTS------ ---------- ---------- ----------
SbCHB2604	MVTQRVRLLS TRFTSTG--- ---GTIPGGS -SSMVANPMN QATGLR-PLM MPGTVSQSSV PAMYANN--- -----MQGH- ----PQMALL QQRQQMLSFG
SbCHB2605	ISAERVRMRS ALLGPTG--- ---SGLPGGS -STMPSNPAG MS--PR-PIG VPGSMPQTSM AATYANN--- -----MQGHG HPPMPQMPFL HQRPQMLSFG
SbCHB2606	LFTDQLAVMQ HQQRTPA--- ----VVTECK GDEKPKPLAN MS-------- ---------- ---------- ---------- ---------- ----------
Sobic.006G008300	LMLERNMIIA SRMGA----- -AAAAAASRT NQQGAPG-TR LPVG--YALN PQLRRP*--- ---------- ---------- ---------- ----------
Sobic.005G064000	ISAERVRMRS ALLGPTG--- ---SGLPGGS -STMPSNPAG MS--PR-PIG VPGSMPQTSM AATYANN--- -----MQGHG HPPMPQMPFL HQRPQMLSFG
Sobic.006G121300	LMNEWLKVLE HAFRAGV--- ----SLPRDE LLTKLFLN*- ---------- ---------- ---------- ---------- ---------- ----------
ZmCHB101	LLKERNAIIA ARMG------ ----ALPSRP NQTGVAG-NR LPPG---YGN PPVRPPNAMP RPTS------ ---------- ---------- ----------
ZmCHB102	LFTDQLAVMQ HQQRSPA--- ----VATECK GDEKPKPVAS MS-------- ---------- ---------- ---------- ---------- ----------
ZmCHB103	LMNEWIKVLE HAFRAGV--- ----SLPRDE LLTKLLLN-- ---------- ---------- ---------- ---------- ---------- ----------
ZmCHB104	LLMERNAIIA ARMG------ ----ALPSRP NQPGVAG-NR LPPG---YGN PPLRSPNAMP RPSS------ ---------- ---------- ----------
ZmCHB105	ISAERVRMRS ALLGPTG--- ---SGLPGGS CSTMPSNPAG MS--PR-PVG VPGYMPQTSM PATYANN--- -----LQGHG NP---QMPFL HQRPQMLSFG
ZmCHB106	LLLERSMIIA SRMG------ ---AAAASRT IQHGAPVTTR LPVGHVHALN PQLRRP---- ---------- ---------- ---------- ----------
ZmCHB107	LVTQRIRMLS TRFTSTG--- ---GTIPGGS -SGMVSNLMN QASGLRPPLM MPGSVTQSSM PAMYANN--- -----MQGH- ----PQMALL QQRQQMLSFG
ScCHB201	YWSA------ ---------- ---------- ---------- ---------- ---------- ---------- ---------- ---------- ----------
ScCHB202	---------- ---------- ---------- ---------- ---------- ---------- ---------- ---------- ---------- ----------
AtCHB1	---------- ---------- ---------- ---------- ---------- ---------- ---------- ---------- ---------- ----------
AtCHB2	---------- ---------- ---------- ---------- ---------- ---------- ---------- ---------- ---------- ----------
AtCHB3	---------- ---------- ---------- ---------- ---------- ---------- ---------- ---------- ---------- ----------
AtCHB4	PRLPLNAIQT NAGSTASPNV MFGNNQLNNP AAAGAASINQ PSFSHPMVRS STGSGSGSGL GLN------- ---------- ---------- ----------
SbCHB2601	---------- ---------- ---------- ---------- ---------- ---------- ---------- ---------- ---------- ----------
SbCHB2602	VSSPQGSAHG SEGGGEKEGA FLLGEPTWED TGGGRWRCAE TGHELPEREK EAYARSRACR LALIDHAVAR KKPPLNAFKP HPEHKSKLVC KITGDTVNKL
SbCHB2603	---------- ---------- ---------- ---------- ---------- ---------- ---------- ---------- ---------- ----------
SbCHB2604	PRLPLSAINP GS-SSSAPNM MFNPGMPNSA APN------- ---HHPLLRS PSGNNSNVG- ---------- ---------- ---------- ----------
SbCHB2605	PRLPLSAIQT QP-SPQASNI MFNSGMPNSI APN------- ---HHQLLRS SSGNNSSAG- ---------- ---------- ---------- ----------
SbCHB2606	---------- ---------- ---------- ---------- ---------- ---------- ---------- ---------- ---------- ----------
Sobic.006G008300	---------- ---------- ---------- ---------- ---------- ---------- ---------- ---------- ---------- ----------
Sobic.005G064000	PRLPLSAIQT QP-SPQASNI MFNSGMPNSI APN------- ---HHQLLRS SSGNNSSAG* ---------- ---------- ---------- ----------
Sobic.006G121300	---------- ---------- ---------- ---------- ---------- ---------- ---------- ---------- ---------- ----------
ZmCHB101	---------- ---------- ---------- ---------- ---------- ---------- ---------- ---------- ---------- ----------
ZmCHB102	---------- ---------- ---------- ---------- ---------- ---------- ---------- ---------- ---------- ----------
ZmCHB103	---------- ---------- ---------- ---------- ---------- ---------- ---------- ---------- ---------- ----------
ZmCHB104	---------- ---------- ---------- ---------- ---------- ---------- ---------- ---------- ---------- ----------
ZmCHB105	PRLPLSAIQT QP-SPQSSN- MFNSGMPNSI APN------- ---HHQLLRS SSGNNSSAG- ---------- ---------- ---------- ----------
ZmCHB106	---------- ---------- ---------- ---------- ---------- ---------- ---------- ---------- ---------- ----------
ZmCHB107	PRLPLSAINP GS-SSSAPNM MFNHGMPNSA APN------- ---HHPLLRS PSGDNSNVG- ---------- ---------- ---------- ----------
ScCHB201	---------- ---------- ---------- ---------- ---------- ---------- ---------- ---------- ---------- ----------
ScCHB202	---------- ---------- ---------- ---------- ---------- ---------- ---------- ---------- ---------- ----------
AtCHB1	---------- ---------- ---------- ---------- ---------- ---------- ---------- ---------- ---------- ----------
AtCHB2	---------- ---------- ---------- ---------- ---------- ---------- ---------- ---------- ---------- ----------
AtCHB3	---------- ---------- ---------- ---------- ---------- ---------- ---------- ---------- ---------- ----------
AtCHB4	---------- ---------- ---------- ---------- ---------- ---------- ---------- ---------- ---------- ----------
SbCHB2601	---------- ---------- ---------- ---------- ---------- ---------- ---------- ---------- ---------- ----------
SbCHB2602	EDHIWKHING KRFLNKLEKL EDQVASGEMA DEEPVKSNEV AKKSKSRKKD KKKANVASPS LPREPKPEMD DSDDPDFWVP PVGSRWDDDD GKDRWESSPG
SbCHB2603	---------- ---------- ---------- ---------- ---------- ---------- ---------- ---------- ---------- ----------
SbCHB2604	---------- ---------- ---------- ---------- ---------- ---------- ---------- ---------- ---------- ----------
SbCHB2605	---------- ---------- ---------- ---------- ---------- ---------- ---------- ---------- ---------- ----------
SbCHB2606	---------- ---------- ---------- ---------- ---------- ---------- ---------- ---------- ---------- ----------
Sobic.006G008300	---------- ---------- ---------- ---------- ---------- ---------- ---------- ---------- ---------- ----------
Sobic.005G064000	---------- ---------- ---------- ---------- ---------- ---------- ---------- ---------- ---------- ----------
Sobic.006G121300	---------- ---------- ---------- ---------- ---------- ---------- ---------- ---------- ---------- ----------
ZmCHB101	---------- ---------- ---------- ---------- ---------- ---------- ---------- ---------- ---------- ----------
ZmCHB102	---------- ---------- ---------- ---------- ---------- ---------- ---------- ---------- ---------- ----------
ZmCHB103	---------- ---------- ---------- ---------- ---------- ---------- ---------- ---------- ---------- ----------
ZmCHB104	---------- ---------- ---------- ---------- ---------- ---------- ---------- ---------- ---------- ----------
ZmCHB105	---------- ---------- ---------- ---------- ---------- ---------- ---------- ---------- ---------- ----------
ZmCHB106	---------- ---------- ---------- ---------- ---------- ---------- ---------- ---------- ---------- ----------
ZmCHB107	---------- ---------- ---------- ---------- ---------- ---------- ---------- ---------- ---------- ----------
ScCHB201	---------- ---------- ---------- ---------- ---------- ---------- -------
ScCHB202	---------- ---------- ---------- ---------- ---------- ---------- -------
AtCHB1	---------- ---------- ---------- ---------- ---------- ---------- -------
AtCHB2	---------- ---------- ---------- ---------- ---------- ---------- -------
AtCHB3	---------- ---------- ---------- ---------- ---------- ---------- -------
AtCHB4	---------- ---------- ---------- ---------- ---------- ---------- -------
SbCHB2601	---------- ---------- ---------- ---------- ---------- ---------- -------
SbCHB2602	KPNSAKNKGG SDDDGAGDND GGGDDDTADK DDAESRELAS SRTKRMSIEA VGPSSFASRK KKPKKEQ
SbCHB2603	---------- ---------- ---------- ---------- ---------- ---------- -------
SbCHB2604	---------- ---------- ---------- ---------- ---------- ---------- -------
SbCHB2605	---------- ---------- ---------- ---------- ---------- ---------- -------
SbCHB2606	---------- ---------- ---------- ---------- ---------- ---------- -------
Sobic.006G008300	---------- ---------- ---------- ---------- ---------- ---------- -------
Sobic.005G064000	---------- ---------- ---------- ---------- ---------- ---------- -------
Sobic.006G121300	---------- ---------- ---------- ---------- ---------- ---------- -------
ZmCHB101	---------- ---------- ---------- ---------- ---------- ---------- -------
ZmCHB102	---------- ---------- ---------- ---------- ---------- ---------- -------
ZmCHB103	---------- ---------- ---------- ---------- ---------- ---------- -------
ZmCHB104	---------- ---------- ---------- ---------- ---------- ---------- -------
ZmCHB105	---------- ---------- ---------- ---------- ---------- ---------- -------
ZmCHB106	---------- ---------- ---------- ---------- ---------- ---------- -------
ZmCHB107	---------- ---------- ---------- ---------- ---------- ---------- -------

## Sheet: Table S2
Table S2. List of primers used for gene cloning, vector construction and gene expression assay.
Primers for gene cloning and vector construction
ZmCHB101-clone-F	5' ATGTTCGAGGCCGTCCG 3'
ZmCHB101-clone-R	5' TCAGCTGGTGGGCCGAGG 3'
ZmCHB101-clone-F(XbaI)	5' TGCTCTAGAATGTTCGAGGCCGTCCG 3'
ZmCHB101-clone-R(BglII)	5' CCCAGATCTGGCTGGTGGGCCGAGG 3'
ZmCHB101-RNAi-F	5' GGGGACAAGTTTGTACAAAAAAGCAGGCTccAGCTGCTGTGAAAGCTAGGTTT 3'
ZmCHB101-RNAi-R	5' GGGGACCACTTTGTACAAGAAAGCTGGGTATTGCTAACGGTCAAGTGGGC 3'
PattB-F	5’-TCGACGAGTCTAACGGACACC-3’
PattB-R	5’-GTTGCCGATAACTCTGTCC-3’
Primers for Real-time qRT-PCR
CHB101-RT-F	5' AAGTGTTGAGGTGGAGGCTC 3'
CHB101-RT-R	5' TCAGGTCGGTTGGCAGTC 3'
CHB102-RT-F	5' ATTGTGGGTTCCGATGTTGC 3'
CHB102-RT-R	5' GCTCTATGCTGTTCCTTTCCTTC 3'
CHB103-RT-F	5' CGTGCTCCTACTAGGGTTGGTT 3'
CHB103-RT-R	5' CGGTATTTGGCGATGATGAAG 3'
CHB104-RT-F	5' ATGAGTGCAATCGGCACTAC 3'
CHB104-RT-R	5' CCTATGAAGGCCATCTGTGC 3'
CHB105-RT-F	5' CAGACTTGGATGGAAAGATTAGGG 3'
CHB105-RT-R	5' ATCTGCCTCCTTTTGCGACC 3'
CHB106-RT-F	5' AGAGTGGATGCGATGAAAGATG 3'
CHB106-RT-R	5' GGGAGACGAATGAAATGGTGAA 3'
CHB107-RT-F	5' AGGTAGAGCCGAAGAAGACTGAA 3'
CHB107-RT-R	5' CGCTGTAGCCTTGTTATGGG 3'
GRMZM2G047065-RT-F	5' GATGAGCCGCAGCAACAAG 3'
GRMZM2G047065-RT-R	5' GATGAAGCAGCGAGGACAGG 3'
GRMZM2G010855-RT-F	5' GCCGTTCTTGGTTGGTTTG 3'
GRMZM2G010855-RT-R	5' TTGCTAAGGATCTCACATTTTGTT 3'
GRMZM2G057959-RT-F	5' ACCGTCGTCGTGGAGTCG 3'
GRMZM2G057959-RT-R	5' GGGCACTAATGTGAAAAGGCT 3'
GRMZM2G144224-RT-F	5' ATAAATGGCTGTGCCCCTGA 3'
GRMZM2G144224-RT-R	5' GCTTGTCCTTGTCCTCCTGCT 3'
GRMZM2G154987-RT-F	5' TCCACCAGCACCGAGCG 3'
GRMZM2G154987-RT-R	5' TGAAGAGGTGGCGATGGC 3'
AC208201.3_FG002-RT-F	5' GACGAGAAGGAAAGGATTGAGA 3'
AC208201.3_FG002-RT-R	5' CCACTGCTTTAGGTGTCCATC 3'
ACT1-RT-F	5' CCTGAAGATCACCCTGTGCT 3'
ACT1-RT-R	5' GCAGTCTCCAGCTCCTGTTC 3'
GAPDH-RT-F	5' TTGTCAAGGAGATAGCCAAGCC 3'
GAPDH-RT-R	5' TTTCGTTCATTACCAGGGAAGCT 3'
45S-RT-1-F	5' TACTACCTCCTGCCCCGCGG 3'
45S-RT-1-R	5' GCCAGACGCCACGTCCCTC 3'
Ubi-RT-F	5' ATCTTTGTGAAGACCCTCAC 3'
Ubi-RT-R	5' CCTAAGGCGCAGCACCAAGT 3'
Primers used for GRMZM2G047065 and AC208201.3_FG002 nucleosome mapping
GRMZM2G047065_-560F	5' TGAATAGCATAAGATTCATTGAGTTC 3'
GRMZM2G047065_-560R	5' TTTAAGATTCACTAGCTTTCTCATTCTA 3'
GRMZM2G047065_-472F	5' GTTCTTGTCGCACTCCTTTG 3'
GRMZM2G047065_-472R	5' GGTTCAAGTCCCTCTATCCC 3'
GRMZM2G047065_-422F	5' GGTTAGGGAATAAAAGAGGGTT 3'
GRMZM2G047065_-422R	5' TTAATCGGACGAGGATAAAGAG 3'
GRMZM2G047065_-405F	5' GACTTGAACCCTCACGACTTAT 3'
GRMZM2G047065_-405R	5' TTAATCGGACGAGGATAAAGAG 3'
GRMZM2G047065_-393F	5' CCCTCACGACTTATAAAGTCGAC 3'
GRMZM2G047065_-393R	5' TAATTTTTAAAAGTGGATTAATCGG 3'
GRMZM2G047065_-336F	5' TTGTCAGTATTGACATGTAGAATGG 3'
GRMZM2G047065_-336R	5' GAATCTATTCCAATCAAATATTGAG 3'
GRMZM2G047065_-247F	5' GATTGGAATAGATTCACAATAATTC 3'
GRMZM2G047065_-247R	5' TAGAATGAAATTAGGAATGATTATG 3'
GRMZM2G047065_-220F	5' GATTGGAATAGATTCACAATAATTC 3'
GRMZM2G047065_-220R	5' TGCAAAGGATCGAGACAGAAC 3'
GRMZM2G047065_-188F	5' TCATAATCATTCCTAATTTCATTCT 3'
GRMZM2G047065_-188R	5' TTGTTGGGTCATATGCAAAGG 3'
GRMZM2G047065_-153F	5' GGGTTCTGTCTCGATCCTTT 3'
GRMZM2G047065_-153R	5' GAGGTTCTGTGGTGGCTTG 3'
GRMZM2G047065_-108F	5' ATGACCCAACAAGCCACC 3'
GRMZM2G047065_-108R	5' TTCTTTAATGGGGAGTGGC 3'
GRMZM2G047065_-78F	5' ATTCAATCCTCTTCCTTTGCC 3'
GRMZM2G047065_-78R	5' GAGCTTTAGAATGCTCAGAGGTGT 3'
GRMZM2G047065_-40F	5' AATCCTCTTCCTTTGCCACT 3'
GRMZM2G047065_-40R	5' GGTGTTCCTTTGGTGTTGC 3'
GRMZM2G047065_-16F	5' CCCCTATAAATAACCAGCCAT 3'
GRMZM2G047065_-16R	5' GAGCTTTAGAATGCTCAGAGGTGT 3'
GRMZM2G047065_+11F	5' AAAGGAACACCTCTGAGCATT 3'
GRMZM2G047065_+11R	5' CAGGTGGAGATGAGACCGA 3'
GRMZM2G047065_+40F	5' AAAGGAACACCTCTGAGCATT 3'
GRMZM2G047065_+40R	5' GGAGATGAGACCGATGTGAAA 3'
GRMZM2G047065_+91F	5' TCATCTCCACCTGCTTGTATCC 3'
GRMZM2G047065_+91R	5' TGTTTTGTAGAGTGACGAGGC 3'
GRMZM2G047065_+116F	5' TTCACATCGGTCTCATCTCC 3'
GRMZM2G047065_+116R	5' GAATGGATGCTATACTGTTACAAGG 3'
GRMZM2G047065_+165F	5' ACAAAACAGTAAGTCCCCTCG 3'
GRMZM2G047065_+165R	5' TGTCTGCATCCATCAAACG 3'
GRMZM2G047065_+170F	5' GTCCCCTCGCTATCTGTATCT 3'
GRMZM2G047065_+170R	5' TGTCTGCATCCATCAAACG 3'
GRMZM2G047065_+188F	5' GTAAGTCCCCTCGCTATCTGT 3'
GRMZM2G047065_+188R	5' TCCTTTGGAGGTATGTGCTGT 3'
GRMZM2G047065_+226F	5' CTGATTTCAACGTTTGATGGA 3'
GRMZM2G047065_+226R	5' CCTTTGGAGGTATGTGCTGTG 3'
GRMZM2G047065_+297F	5' CTCCAAAGGATGAGCCGCAGC 3'
GRMZM2G047065_+297R	5' CGGAGGAGTCCCCTGTTGC 3'
GRMZM2G047065_+384F	5' CGGGAGGGTGATGGCTG 3'
GRMZM2G047065_+384R	5' GGGCTGTTGGACCACTGC 3'
AC208201.3_FG002_-395F	5' GAGAAATTTAATAAACTGGGTTTCC 3'
AC208201.3_FG002_-395R	5' TATTTATTTGTAAAAAAACAGCAGC 3'
AC208201.3_FG002_-336F	5' ACTGGACTTCCAGATTCCATAA 3'
AC208201.3_FG002_-336R	5' TCTTCAATCTCCAAACAAGTAATG 3'
AC208201.3_FG002_-265F	5' CTCTGGTAGGAAACATAAAACATT 3'
AC208201.3_FG002_-265R	5' GCGGTTTCGTAGTCAATCG 3'
AC208201.3_FG002_-230F	5' CTCCAAGCTGCTAAGCATTT 3'
AC208201.3_FG002_-230R	5' AGATCCGGAAACCCAGTTTA 3'
AC208201.3_FG002_-192F	5' CATCTCGATTCGATTGACTACG 3'
AC208201.3_FG002_-192R	5' CCGTTTGAAAGGGGAGTTA 3'
AC208201.3_FG002_-152F	5' TTGATATCTCCCGTTATGCG 3'
AC208201.3_FG002_-152R	5' TCTTGGTCTCGGTTGCTTT 3'
AC208201.3_FG002_-103F	5' TAACTCCCCTTTCAAACGGC 3'
AC208201.3_FG002_-103R	5' CGAGTCCTGCTGGTGGTCTT 3'
AC208201.3_FG002_-60F	5' TTCCGCAGACCACTCCA 3'
AC208201.3_FG002_-60R	5' GCCACCGTGCAAGACATC 3'
AC208201.3_FG002_-39F	5' GCAACCGAGACCAAGACCA 3'
AC208201.3_FG002_-39R	5' GGCCACCGTGCAAGACA 3'
AC208201.3_FG002_-19F	5' CGCCCGCCCGGAAAGAA 3'
AC208201.3_FG002_-19R	5' CACCGTGCAAGACATCGC 3'
AC208201.3_FG002_+20F	5' TCCGCCTCGCGATGTCT 3'
AC208201.3_FG002_+20R	5' GCGTGAGGGCGAGAAGAC 3'
AC208201.3_FG002_+43F	5' ACGGTGGCCATCCCGAGC 3'
AC208201.3_FG002_+43R	5' AGGCGGCCTTGCAGGAG 3'
AC208201.3_FG002_+72F	5' GTCTTCTCGCCCTCACGC 3'
AC208201.3_FG002_+72R	5' GTAGAGGCGGGGACGGT 3'
AC208201.3_FG002_+113F	5' CTCCTGCAAGGCCGCCTCC 3'
AC208201.3_FG002_+113R	5' GAGCGCGAAGGGGCGGA 3'
AC208201.3_FG002_+147F	5' ACCGTCCCCGCCTCTAC 3'
AC208201.3_FG002_+147R	5' CGGAGACGGGGAGACCT 3'
AC208201.3_FG002_+187F	5' CGCTGCTGCGGGAGGAGGT 3'
AC208201.3_FG002_+187R	5' GCGGCGGAGACGGGGAGA 3'
AC208201.3_FG002_+217F	5' AGGTCTCCCCGTCTCCG 3'
AC208201.3_FG002_+217R	5' CCCGCTCGGTACCAAAG 3'
Primers used for 45S rDNA ChIP-qPCR
45S-pro-F	5' TTTCGGCCACGACCGCGAAA 3'
45S-pro-R	5' GGTGCACCCGAACTTCCACGT 3'
45S-18S-F	5' CGGGCGCGTTAGTGTCTGGT 3'
45S-18S-R	5' AATTACCGCGGCTGCTGGCA 3'
45S-28S-F	5' GCCGGAAGAGCACCGCACAT 3'
45S-28S-R	5' ACGACCGGGCGTGGATGGTA 3'
45S-ITS1-F	5' AACGAGTCACCCGTGCCGC 3'
45S-ITS1-R	5' GGGGCGCCGTGGGTTCTTT 3'
45S-ITS2-F	5' CGAGGTGGGCCGAAGCAGG 3'
45S-ITS2-R	5' GGGACGCTGCACCGAGAACA 3'
45S-5.8S-F	5' TCGGCTCTCGCATCGATGAAGA 3'
45S-5.8S-R	5' CAGAAGGCTTCGGGCGCAACT 3'
ACT1-F	5' GATGATGCGCCAAGAGCTG 3'
ACT1-R	5' GCCTCATCACCTACGTAGGCAT 3'
STO-F	5' GATGTGAAGACAGCATTCCT 3'
STO-R	5' TCAAGTGACATCCCATGTGT 3'
Primers used for ZmCHB101 binding assay
GRMZM2G047065_-153F	5' GGGTTCTGTCTCGATCCTTT 3'
GRMZM2G047065_-153R	5' GAGGTTCTGTGGTGGCTTG 3'
AC208201.3_FG002_-103F	5' TAACTCCCCTTTCAAACGGC 3'
AC208201.3_FG002_-103R	5' CGAGTCCTGCTGGTGGTCTT 3'
ACT1-F	5' GATGATGCGCCAAGAGCTG 3'
ACT1-R	5' GCCTCATCACCTACGTAGGCAT 3'

## Sheet: Table S3
Table S3. Expression values of differentially expressed genes under mannitol treatment.
gene_ID	locus	sample_1	sample_2	value_1	value_2	log2(fold_change)	test_stat	p_value	q_value	significant	best arabidopsis TAIR10 hit name	best arabidopsis TAIR10 hit symbol
GRMZM2G031591	chromsome_1:68724994-68735949	WT_shoot	R101_shoot	10.4278	0.282232	-5.20741	4.55495	5.2398e-06	7.55049e-05	yes
GRMZM2G418194	chromsome_9:76062571-76064616	WT_shoot	R101_shoot	6.88545	0.249131	-4.78857	3.0154	0.00256641	0.0177448	yes
GRMZM2G130232	chromsome_1:141037444-141038905	WT_shoot	R101_shoot	13.1777	0.514553	-4.67863	4.23353	2.30051e-05	0.000285045	yes
GRMZM2G421256	chromsome_2:14714774-14717482	WT_shoot	R101_shoot	2.59562	0.141338	-4.19886	3.39097	0.000696449	0.00577153	yes
GRMZM2G013398	chromsome_9:38572945-38578563	WT_shoot	R101_shoot	6.62625	0.46711	-3.82636	3.03523	0.00240352	0.0167805	yes	AT3G07650.1	COL9
GRMZM2G475014	chromsome_1:178400842-178402328	WT_shoot	R101_shoot	2.16206	0.169838	-3.67017	2.80063	0.00510036	0.0317077	yes	AT2G43000.1	anac042,NAC042
GRMZM2G565408	chromsome_9:33481825-33482806	WT_shoot	R101_shoot	9.56607	0.814168	-3.55453	4.41093	1.02926e-05	0.000138629	yes
GRMZM2G177900	chromsome_7:81025385-81026008	WT_shoot	R101_shoot	17.2632	1.61871	-3.41478	3.14797	0.00164411	0.012128	yes
GRMZM2G314769	chromsome_9:122198436-122199824	WT_shoot	R101_shoot	13.0341	1.36653	-3.2537	2.73958	0.00615177	0.0370982	yes	AT1G19715.1
GRMZM2G428027	chromsome_4:177655912-177659763	WT_shoot	R101_shoot	2.3538	0.248162	-3.24564	3.58403	0.000338336	0.00308047	yes	AT1G77760.1	GNR1,NIA1,NR1
GRMZM2G567165	chromsome_8:175368133-175368905	WT_shoot	R101_shoot	4.63909	0.491792	-3.23772	2.67939	0.00737572	0.0431816	yes
GRMZM2G181030	chromsome_10:134828977-134832693	WT_shoot	R101_shoot	7.10185	0.782984	-3.18114	3.29197	0.000994878	0.00786827	yes	AT5G17300.1	RVE1
GRMZM2G147373	chromsome_9:127780132-127782462	WT_shoot	R101_shoot	3.52364	0.438112	-3.00769	3.55303	0.000380817	0.00341756	yes	AT1G61590.1
GRMZM2G367725	chromsome_8:156720383-156721759	WT_shoot	R101_shoot	17.015	2.15406	-2.98167	2.71831	0.00656164	0.039162	yes
GRMZM2G067702	chromsome_8:156720383-156721759	WT_shoot	R101_shoot	5.94793	0.768752	-2.9518	2.84066	0.00450204	0.0285655	yes	AT3G46640.3	LUX,PCL1
GRMZM2G022402	chromsome_8:141102344-141104275	WT_shoot	R101_shoot	11.4125	1.49316	-2.93417	3.98515	6.74367e-05	0.000742849	yes	AT5G55050.1
GRMZM2G460617	chromsome_6:152250981-152251910	WT_shoot	R101_shoot	12.0689	1.63546	-2.88353	3.1648	0.00155189	0.0115396	yes
AC234171.1_FG001	chromsome_6:122994728-122996604	WT_shoot	R101_shoot	4.1577	0.600616	-2.79127	3.31077	0.00093039	0.00742307	yes	AT1G61590.1
GRMZM2G149798	chromsome_9:143050606-143053350	WT_shoot	R101_shoot	5.28745	0.781362	-2.75851	3.53403	0.000409274	0.00363896	yes	AT4G38660.1
GRMZM2G330945	chromsome_9:149990369-149992602	WT_shoot	R101_shoot	6.38385	0.973006	-2.71391	3.59543	0.000323854	0.00296396	yes	AT5G42900.1	COR27
GRMZM2G360234	chromsome_1:32756096-32757729	WT_shoot	R101_shoot	5.80238	0.891132	-2.70293	3.58743	0.000333958	0.0030451	yes
GRMZM2G424857	chromsome_8:173066443-173072416	WT_shoot	R101_shoot	35.9704	5.86016	-2.6178	4.93685	7.93938e-07	1.36805e-05	yes	AT4G37560.1
GRMZM5G857998	chromsome_3:64125756-64126281	WT_shoot	R101_shoot	17.7008	2.98766	-2.56673	2.83129	0.00463605	0.0292746	yes
GRMZM2G147775	chromsome_9:143174939-143177192	WT_shoot	R101_shoot	16.006	2.80576	-2.51215	3.17075	0.00152047	0.011339	yes	AT2G16700.1	ADF5,ATADF5
GRMZM2G061602	chromsome_8:155895388-155901858	WT_shoot	R101_shoot	5.40573	0.959187	-2.49461	3.75559	0.00017293	0.00170749	yes	AT1G53090.1	SPA4
GRMZM2G052908	chromsome_2:189777175-189782078	WT_shoot	R101_shoot	10.0324	1.80761	-2.47251	3.69205	0.000222453	0.0021327	yes	AT3G20810.1
GRMZM2G049541	chromsome_2:29640599-29642040	WT_shoot	R101_shoot	13.8074	2.55543	-2.4338	2.95798	0.00309663	0.0208267	yes	AT1G08650.1	ATPPCK1,PPCK1
GRMZM2G414315	chromsome_8:74902321-74903635	WT_shoot	R101_shoot	26.0707	4.85349	-2.42534	3.80581	0.000141338	0.00142948	yes	AT4G01250.1	AtWRKY22,WRKY22
GRMZM2G095807	chromsome_8:124847601-124849378	WT_shoot	R101_shoot	4.4516	0.834024	-2.41616	2.89059	0.00384524	0.0250164	yes	AT3G16520.3	UGT88A1
GRMZM5G892991	chromsome_1:75627917-75632263	WT_shoot	R101_shoot	1.20843	0.227808	-2.40724	2.74274	0.00609294	0.036806	yes	AT1G69440.1	AGO7,ZIP
GRMZM2G000221	chromsome_7:31086408-31087079	WT_shoot	R101_shoot	38.3628	7.3665	-2.38066	3.45766	0.000544884	0.00466544	yes	AT5G48490.1
GRMZM5G859028	chromsome_4:32034746-32038353	WT_shoot	R101_shoot	96.5015	18.5507	-2.37907	3.84002	0.000123026	0.00126475	yes
GRMZM2G171702	chromsome_4:186642790-186645569	WT_shoot	R101_shoot	2.94513	0.573475	-2.36053	2.64591	0.00814724	0.0469077	yes	AT1G73590.1	ATPIN1,PIN1
GRMZM2G040838	chromsome_9:69228422-69229047	WT_shoot	R101_shoot	22.3687	4.40438	-2.34447	3.07004	0.00214031	0.0152014	yes
GRMZM2G479000	chromsome_9:153319003-153320078	WT_shoot	R101_shoot	31.3027	6.33607	-2.30463	4.05575	4.99738e-05	0.000568877	yes	AT4G19100.1
GRMZM2G167336	chromsome_9:128418300-128420174	WT_shoot	R101_shoot	15.7689	3.37126	-2.22573	3.73795	0.00018553	0.00181666	yes	AT5G06900.1	CYP93D1
GRMZM2G179827	chromsome_2:47362589-47365823	WT_shoot	R101_shoot	22.2298	4.7748	-2.21898	3.00757	0.00263345	0.0181383	yes	AT1G59940.1	ARR3
GRMZM2G343149	chromsome_10:148089816-148092098	WT_shoot	R101_shoot	147.257	31.9828	-2.20297	3.62088	0.000293601	0.00272042	yes	AT5G23240.1
GRMZM2G025832	chromsome_5:180038178-180040249	WT_shoot	R101_shoot	28.2835	6.23251	-2.18208	3.79021	0.000150521	0.00151085	yes	AT5G07990.1	CYP75B1,D501,TT7
GRMZM5G825090	chromsome_1:204914761-205012952	WT_shoot	R101_shoot	124.764	27.781	-2.16703	3.37177	0.000746857	0.00613286	yes	AT5G03880.1
GRMZM2G008627	chromsome_1:13298019-13300351	WT_shoot	R101_shoot	5.25013	1.16973	-2.16617	3.02572	0.00248042	0.0172368	yes	AT3G15800.1
GRMZM2G106493	chromsome_3:157918138-157919194	WT_shoot	R101_shoot	39.2604	8.75463	-2.16496	3.6389	0.000273809	0.00255964	yes	AT5G10530.1
GRMZM2G117872	chromsome_5:116341888-116344444	WT_shoot	R101_shoot	4.08619	0.924784	-2.14357	2.93433	0.00334272	0.0222227	yes	AT3G15800.1
GRMZM2G060311	chromsome_9:104435594-104436749	WT_shoot	R101_shoot	15.1688	3.4394	-2.14088	3.07843	0.00208096	0.0148405	yes	AT4G28088.1
GRMZM5G863596	chromsome_3:202942769-202965565	WT_shoot	R101_shoot	24.5059	5.61906	-2.12473	3.38385	0.000714762	0.00590251	yes	AT1G69830.1	AMY3,ATAMY3
GRMZM2G579382	chromsome_4:190827960-190829030	WT_shoot	R101_shoot	9.16908	2.15456	-2.08939	2.95132	0.00316423	0.0212098	yes
GRMZM2G031441	chromsome_9:142211357-142211747	WT_shoot	R101_shoot	2044.55	482.277	-2.08385	3.75433	0.000173806	0.00171507	yes	AT1G75250.2	ATRL6,RL6,RSM3
GRMZM2G141353	chromsome_8:74660590-74661910	WT_shoot	R101_shoot	42.7952	10.2048	-2.0682	2.68165	0.00732598	0.0429413	yes	AT2G42900.1
GRMZM2G401511	chromsome_2:221650374-221651837	WT_shoot	R101_shoot	5.48967	1.31171	-2.06527	2.75477	0.00587331	0.0356944	yes	AT1G67330.1
GRMZM2G475753	chromsome_9:105329309-105330451	WT_shoot	R101_shoot	53.358	12.8342	-2.05571	3.9431	8.04339e-05	0.000868427	yes
GRMZM2G124063	chromsome_8:173036043-173041846	WT_shoot	R101_shoot	2.5899	0.637158	-2.02317	2.76296	0.00572803	0.0349592	yes
GRMZM2G062885	chromsome_5:79857858-79861902	WT_shoot	R101_shoot	10.9723	2.72946	-2.00718	3.11388	0.00184644	0.0133919	yes	AT5G57180.2	CIA2
GRMZM2G175076	chromsome_3:231890528-231892088	WT_shoot	R101_shoot	10.4558	2.62085	-1.99619	2.93671	0.0033171	0.0220792	yes	AT5G05270.1
GRMZM2G167560	chromsome_4:165314096-165318410	WT_shoot	R101_shoot	4.59255	1.16252	-1.98204	2.94952	0.00318271	0.0213173	yes	AT3G07650.1	COL9
GRMZM5G878607	chromsome_4:240810555-240812268	WT_shoot	R101_shoot	66.6405	17.047	-1.96688	3.61086	0.000305189	0.00281449	yes	AT1G78570.1	ATRHM1,RHM1,ROL1
GRMZM5G831843	chromsome_10:143935204-143935641	WT_shoot	R101_shoot	69.0271	17.6843	-1.96469	2.70217	0.00688895	0.0407794	yes	AT3G20660.1	4-Oct,AtOCT4
GRMZM5G882446	chromsome_1:205113980-205114715	WT_shoot	R101_shoot	38.9978	10.2726	-1.92459	2.80873	0.00497369	0.0310515	yes	AT5G03880.1
EF517601.1_FG025	chromsome_3:35026628-35028163	WT_shoot	R101_shoot	28.291	7.45757	-1.92356	3.43954	0.000582713	0.00494549	yes	AT4G01935.1
GRMZM2G154078	chromsome_3:48042310-48043384	WT_shoot	R101_shoot	29.1133	7.75776	-1.90797	3.21681	0.00129623	0.00988544	yes
GRMZM2G337706	chromsome_10:25029371-25030417	WT_shoot	R101_shoot	59.9389	16.0909	-1.89725	3.85704	0.000114768	0.00118944	yes	AT2G47870.1
GRMZM2G136469	chromsome_2:23318903-23319457	WT_shoot	R101_shoot	30.5466	8.29772	-1.88022	2.76579	0.00567849	0.0347071	yes
GRMZM2G158462	chromsome_1:205410477-205412879	WT_shoot	R101_shoot	80.6968	21.9532	-1.87808	3.6947	0.000220148	0.00211335	yes	AT4G24770.1	ATRBP31,ATRBP33,CP31,RBP31
GRMZM2G113129	chromsome_6:162915334-162918521	WT_shoot	R101_shoot	11.149	3.03392	-1.87766	3.23826	0.00120262	0.00926983	yes	AT4G34550.1
GRMZM2G095464	chromsome_2:97342917-97344100	WT_shoot	R101_shoot	15.0425	4.09595	-1.87677	2.89994	0.00373239	0.0243967	yes
GRMZM2G150791	chromsome_7:153568593-153569773	WT_shoot	R101_shoot	72.4918	19.9626	-1.86052	3.56066	0.000369917	0.00333217	yes	AT1G50900.1
GRMZM2G111872	chromsome_5:164120891-164124546	WT_shoot	R101_shoot	8.6142	2.38014	-1.85567	2.94441	0.00323574	0.0216193	yes	AT5G50740.3
GRMZM2G422750	chromsome_4:192580449-192583847	WT_shoot	R101_shoot	104.693	29.3601	-1.83424	3.36751	0.000758515	0.00621552	yes	AT5G13930.1	ATCHS,CHS,TT4
GRMZM2G052796	chromsome_3:69204453-69205156	WT_shoot	R101_shoot	42.0048	11.9678	-1.81139	2.88215	0.00394976	0.0255862	yes	AT2G47870.1
GRMZM2G152447	chromsome_1:32021587-32024355	WT_shoot	R101_shoot	37.5981	10.7704	-1.80359	3.00606	0.00264659	0.0182149	yes	AT1G14700.1	ATPAP3,PAP3
GRMZM2G151365	chromsome_2:82995547-82996742	WT_shoot	R101_shoot	15.5978	4.50977	-1.79022	2.79964	0.00511591	0.0317909	yes
GRMZM2G063244	chromsome_8:1141429-1145642	WT_shoot	R101_shoot	25.5749	7.40054	-1.78902	3.27645	0.0010512	0.0082523	yes	AT3G62030.3	ROC4
GRMZM2G006287	chromsome_10:19514927-19517642	WT_shoot	R101_shoot	130.157	37.7893	-1.7842	2.91991	0.00350128	0.0231092	yes	AT1G78160.1	APUM7,PUM7
GRMZM2G168898	chromsome_6:159147008-159148433	WT_shoot	R101_shoot	148.629	43.2574	-1.78069	3.4293	0.00060513	0.00511049	yes	AT2G16060.1	AHB1,ARATH GLB1,ATGLB1,GLB1,HB1,NSHB1
GRMZM2G177169	chromsome_6:95318522-95321425	WT_shoot	R101_shoot	45.7717	13.3583	-1.77672	3.25989	0.00111455	0.00868221	yes	AT2G18940.1
GRMZM2G588266	chromsome_3:158226565-158227202	WT_shoot	R101_shoot	198.043	58.5099	-1.75906	2.73831	0.00617566	0.0372171	yes
GRMZM2G094990	chromsome_9:116749792-116751376	WT_shoot	R101_shoot	97.1701	28.8825	-1.75032	3.47244	0.000515757	0.00444881	yes	AT1G65680.1	ATEXPB2,ATHEXP BETA 1.4,EXPB2
GRMZM2G483598	chromsome_6:14361103-14362193	WT_shoot	R101_shoot	317.127	94.8334	-1.74159	3.35454	0.00079498	0.00647473	yes
GRMZM2G034061	chromsome_9:115495185-115500358	WT_shoot	R101_shoot	60.8165	18.2917	-1.73327	3.48535	0.000491501	0.00426672	yes	AT1G11260.1	ATSTP1,STP1
AC215201.3_FG005	chromsome_6:142082328-142086400	WT_shoot	R101_shoot	106.654	32.1819	-1.72861	3.10798	0.00188372	0.0136254	yes	AT2G28000.1	CH-CPN60A,CPN60A,SLP
GRMZM2G036455	chromsome_1:227507579-227510668	WT_shoot	R101_shoot	53.8711	16.2862	-1.72586	3.44636	0.000568193	0.00483944	yes	AT5G54190.1	PORA
GRMZM2G320152	chromsome_6:15326244-15330838	WT_shoot	R101_shoot	14.2267	4.32838	-1.7167	2.91753	0.00352821	0.0232588	yes	AT1G08050.1
GRMZM2G042198	chromsome_4:162854482-162862618	WT_shoot	R101_shoot	5.73448	1.76214	-1.70233	2.74689	0.00601636	0.03642	yes	AT3G07650.1	COL9
GRMZM2G343048	chromsome_9:65522063-65523189	WT_shoot	R101_shoot	20.6924	6.36998	-1.69974	2.89685	0.00376928	0.0246008	yes
GRMZM2G035256	chromsome_3:4546930-4548641	WT_shoot	R101_shoot	18.5809	5.77783	-1.68522	2.97241	0.00295472	0.0200089	yes	AT1G27480.1
GRMZM2G040890	chromsome_5:212817972-212821590	WT_shoot	R101_shoot	14.6283	4.64258	-1.65576	2.98358	0.00284898	0.0194023	yes	AT5G57710.1
GRMZM5G815358	chromsome_1:17668482-17670551	WT_shoot	R101_shoot	47.1059	15.1913	-1.63266	2.70457	0.00683935	0.040537	yes	AT5G42900.1	COR27
GRMZM2G027447	chromsome_4:152431120-152432566	WT_shoot	R101_shoot	164.223	53.2723	-1.6242	3.01299	0.00258686	0.0178664	yes
GRMZM2G362848	chromsome_5:193452398-193454440	WT_shoot	R101_shoot	7.51656	2.45751	-1.61287	2.63899	0.00831535	0.0477097	yes	AT5G03555.1
GRMZM5G890438	chromsome_9:84898149-84898907	WT_shoot	R101_shoot	69.9718	22.968	-1.60715	2.90986	0.00361586	0.023748	yes
GRMZM2G467576	chromsome_10:4098564-4099212	WT_shoot	R101_shoot	51.1978	17.025	-1.58842	2.79082	0.00525743	0.0325282	yes	AT3G10910.1
GRMZM2G351232	chromsome_1:262466137-262471717	WT_shoot	R101_shoot	55.1727	18.5335	-1.57382	2.69858	0.00696367	0.0411448	yes	AT1G14700.2	ATPAP3,PAP3
GRMZM2G106928	chromsome_1:203587257-203590601	WT_shoot	R101_shoot	118.218	39.7397	-1.57279	2.7301	0.0063316	0.0379984	yes	AT2G28190.1	CSD2,CZSOD2
GRMZM2G155370	chromsome_4:237597921-237601553	WT_shoot	R101_shoot	31.5165	10.7249	-1.55515	3.0481	0.00230291	0.0161824	yes	AT5G57180.2	CIA2
GRMZM2G171466	chromsome_9:153847701-153849272	WT_shoot	R101_shoot	155.73	53.179	-1.55012	2.96839	0.0029936	0.0202358	yes	AT3G49470.1	NACA2
GRMZM2G038931	chromsome_7:134283581-134285287	WT_shoot	R101_shoot	12.2296	4.18624	-1.54665	2.63857	0.00832562	0.0477585	yes	AT5G24790.1
GRMZM2G170692	chromsome_5:186795549-186798126	WT_shoot	R101_shoot	23.3436	8.03507	-1.53865	3.03768	0.00238409	0.0166674	yes	AT2G37040.1	ATPAL1,PAL1
GRMZM2G441888	chromsome_1:187380517-187384704	WT_shoot	R101_shoot	447.978	154.596	-1.53493	2.92112	0.00348778	0.0230335	yes	AT3G63540.1
GRMZM2G064663	chromsome_1:16347571-16349061	WT_shoot	R101_shoot	55.118	19.1839	-1.52263	3.02328	0.00250054	0.0173576	yes	AT5G21920.1	ATYLMG2,YLMG2
GRMZM2G129783	chromsome_6:106466749-106469829	WT_shoot	R101_shoot	23.263	8.19892	-1.50453	2.82712	0.00469691	0.0295994	yes	AT3G57430.1	OTP84
GRMZM2G096683	chromsome_1:79416023-79417869	WT_shoot	R101_shoot	22.5819	8.01081	-1.49514	2.74079	0.00612914	0.0369866	yes	AT3G18830.1	ATPLT5,ATPMT5,PMT5
GRMZM2G099960	chromsome_3:32533807-32534522	WT_shoot	R101_shoot	264.608	94.1128	-1.49139	2.99162	0.00277505	0.0189664	yes	AT5G63500.1
GRMZM5G889520	chromsome_1:82213770-82215225	WT_shoot	R101_shoot	85.9942	30.6507	-1.48832	2.93597	0.00332508	0.0221233	yes	AT4G19100.1
GRMZM2G003246	chromsome_7:126535612-126537208	WT_shoot	R101_shoot	17.8354	6.40084	-1.47841	2.72692	0.00639291	0.038308	yes	AT1G47480.1
GRMZM2G054267	chromsome_7:13959158-13960453	WT_shoot	R101_shoot	67.8753	24.4306	-1.4742	2.89337	0.00381129	0.0248312	yes	AT4G14100.1
GRMZM2G085078	chromsome_3:208332820-208344531	WT_shoot	R101_shoot	11.4683	4.13062	-1.47322	2.78215	0.00540004	0.0332675	yes	AT5G53460.1	GLT1
GRMZM2G127421	chromsome_1:239828645-239830307	WT_shoot	R101_shoot	115.98	42.1365	-1.46073	2.6676	0.00763953	0.0444674	yes	AT5G43860.1	ATCLH2,CLH2
GRMZM2G010196	chromsome_1:54598726-54601782	WT_shoot	R101_shoot	152.039	55.2442	-1.46055	2.91538	0.00355258	0.0233937	yes	AT5G58250.1
GRMZM2G115566	chromsome_2:147647147-147648710	WT_shoot	R101_shoot	35.5879	13.0851	-1.44347	2.91715	0.00353241	0.0232821	yes
GRMZM2G073814	chromsome_1:210463082-210467569	WT_shoot	R101_shoot	36.2553	13.4043	-1.4355	2.67937	0.00737609	0.0431833	yes	AT4G34200.1	EDA9
GRMZM2G355752	chromsome_2:233550346-233551880	WT_shoot	R101_shoot	35.6731	13.3484	-1.41817	2.78418	0.00536631	0.0330938	yes	AT3G22840.1	ELIP,ELIP1
GRMZM2G122324	chromsome_4:22525845-22527125	WT_shoot	R101_shoot	249.475	93.9824	-1.40843	2.62268	0.00872402	0.0496483	yes	AT4G25050.1	ACP4
GRMZM5G826801	chromsome_8:148511509-148513719	WT_shoot	R101_shoot	126.052	48.3446	-1.38259	2.7458	0.00603638	0.0365223	yes	AT3G27850.1	RPL12-C
GRMZM2G148864	chromsome_7:144402690-144403826	WT_shoot	R101_shoot	63.6085	25.032	-1.34545	2.77377	0.0055411	0.0339941	yes	AT4G14100.1
GRMZM2G037015	chromsome_3:220767490-220769553	WT_shoot	R101_shoot	34.8112	83.1669	1.25646	-2.64084	0.00827016	0.0474935	yes	AT5G12010.1
GRMZM2G082032	chromsome_2:5068413-5069908	WT_shoot	R101_shoot	27.6578	69.6546	1.33253	-2.68542	0.00724395	0.042536	yes	AT3G16150.1
GRMZM2G004224	chromsome_8:146461663-146461984	WT_shoot	R101_shoot	3160.36	8172.88	1.37076	-2.64178	0.00824713	0.0473794	yes
AC225718.2_FG006	chromsome_5:48501783-48502182	WT_shoot	R101_shoot	316.804	830.461	1.39032	-2.87754	0.00400788	0.0259025	yes	AT2G46600.1
GRMZM2G124602	chromsome_2:227958843-227962673	WT_shoot	R101_shoot	2.35306	6.24825	1.40891	-2.62979	0.00854383	0.0487984	yes	AT1G63130.1
GRMZM2G050307	chromsome_4:197750321-197751855	WT_shoot	R101_shoot	12.0076	32.1729	1.42189	-2.67155	0.00755008	0.0440331	yes	AT3G11480.1	ATBSMT1,BSMT1
GRMZM2G139293	chromsome_4:177346017-177346736	WT_shoot	R101_shoot	37.7501	101.871	1.43218	-2.83374	0.00460074	0.0290851	yes	AT2G31945.1
GRMZM2G157621	chromsome_2:216416828-216433258	WT_shoot	R101_shoot	6.62062	17.959	1.43967	-2.74072	0.00613042	0.036994	yes	AT1G02890.1
GRMZM2G440289	chromsome_6:168069993-168070416	WT_shoot	R101_shoot	324.151	886.228	1.45101	-2.75268	0.00591093	0.0358858	yes
GRMZM2G355572	chromsome_3:7937556-7939764	WT_shoot	R101_shoot	20.3637	58.8397	1.53079	-2.7494	0.00597039	0.036187	yes	AT5G12010.1
AC214166.3_FG002	chromsome_9:54429086-54430998	WT_shoot	R101_shoot	23.3924	68.3689	1.5473	-3.20901	0.00133192	0.0101187	yes
GRMZM2G109627	chromsome_8:7035984-7038701	WT_shoot	R101_shoot	7.1605	21.056	1.5561	-2.76754	0.00564817	0.0345517	yes	AT3G04070.1	anac047,NAC047
GRMZM2G109959	chromsome_5:178924799-178925602	WT_shoot	R101_shoot	44.5299	132.938	1.5779	-2.83156	0.0046321	0.0292537	yes
GRMZM2G025772	chromsome_7:155478141-155479326	WT_shoot	R101_shoot	8.50246	25.4547	1.58198	-2.70712	0.00678692	0.0402816	yes
GRMZM2G465287	chromsome_9:137595002-137596967	WT_shoot	R101_shoot	5.07222	15.5359	1.61492	-2.88453	0.00392001	0.0254257	yes	AT2G30020.1
GRMZM5G861558	chromsome_4:104864705-104864901	WT_shoot	R101_shoot	1534.19	4704.45	1.61654	-2.81658	0.00485373	0.0304257	yes
GRMZM2G018027	chromsome_10:134717098-134718846	WT_shoot	R101_shoot	4.83441	14.8523	1.61927	-2.78695	0.00532067	0.0328562	yes	AT5G56550.1	ATOXS3,OXS3
GRMZM2G492473	chromsome_1:81586774-81587071	WT_shoot	R101_shoot	255.154	787.847	1.62655	-2.65346	0.00796706	0.0460439	yes
GRMZM2G377215	chromsome_1:47504494-47507003	WT_shoot	R101_shoot	5.09515	15.9093	1.64268	-2.63505	0.00841256	0.0481756	yes	AT4G16120.1	ATSEB1,COBL7,SEB1
GRMZM2G054807	chromsome_3:180198004-180200193	WT_shoot	R101_shoot	5.95793	18.6623	1.64725	-3.0483	0.00230138	0.0161731	yes	AT3G23160.1
GRMZM2G428216	chromsome_1:165404502-165405089	WT_shoot	R101_shoot	139.355	449.538	1.68968	-3.47147	0.000517619	0.0044626	yes
GRMZM2G087875	chromsome_8:167157409-167159215	WT_shoot	R101_shoot	4.23212	13.7022	1.69495	-2.70158	0.00690102	0.040836	yes	AT4G37370.1	CYP81D8
GRMZM5G894736	chromsome_6:83222873-83223040	WT_shoot	R101_shoot	2262.87	7364.09	1.70235	-2.6678	0.00763494	0.0444444	yes
GRMZM2G076844	chromsome_2:14798720-14799785	WT_shoot	R101_shoot	33.6441	109.624	1.70414	-3.11154	0.00186115	0.0134852	yes	AT5G56550.1	ATOXS3,OXS3
GRMZM2G011006	chromsome_5:196800957-196801916	WT_shoot	R101_shoot	43.4646	141.996	1.70794	-3.35576	0.000791478	0.00644991	yes	AT5G56550.1	ATOXS3,OXS3
GRMZM2G323888	chromsome_6:128465242-128466087	WT_shoot	R101_shoot	10.2964	34.119	1.72843	-2.82292	0.00475889	0.0299263	yes	AT3G15630.1
GRMZM2G110276	chromsome_1:185941281-185941504	WT_shoot	R101_shoot	2095.31	7027.97	1.74595	-3.44346	0.000574328	0.0048844	yes
GRMZM2G060898	chromsome_4:208240394-208243917	WT_shoot	R101_shoot	5.49447	10.6475	1.75108	-2.67723	0.00742335	0.0434134	yes
GRMZM2G117572	chromsome_2:200093025-200095298	WT_shoot	R101_shoot	6.19614	21.0662	1.76549	-3.29389	0.000988129	0.00782234	yes	ATCG00580.1
GRMZM2G036711	chromsome_4:235118237-235119794	WT_shoot	R101_shoot	12.7218	43.2739	1.7662	-3.43316	0.000596599	0.00504758	yes
GRMZM2G338160	chromsome_3:137713846-137714974	WT_shoot	R101_shoot	7.95428	27.5739	1.7935	-2.68766	0.00719539	0.0422972	yes
GRMZM2G031580	chromsome_6:160131536-160133376	WT_shoot	R101_shoot	2.59191	8.99932	1.7958	-2.79311	0.00522042	0.0323351	yes	AT5G56550.1	ATOXS3,OXS3
GRMZM2G036351	chromsome_9:150248197-150249180	WT_shoot	R101_shoot	16.5091	57.3638	1.79688	-3.3674	0.000758804	0.00621757	yes	AT1G74950.1	JAZ2,TIFY10B
GRMZM2G029912	chromsome_9:105190709-105197290	WT_shoot	R101_shoot	8.15276	28.5033	1.80577	-2.98586	0.00282782	0.0192783	yes	AT5G57800.1	CER3,FLP1,WAX2,YRE
GRMZM2G303964	chromsome_5:170501069-170502732	WT_shoot	R101_shoot	10.7578	37.7515	1.81115	-3.13436	0.00172227	0.0126215	yes	AT5G64660.1	ATCMPG2,CMPG2
AC208201.3_FG002	chromsome_1:45366146-45367585	WT_shoot	R101_shoot	21.3253	75.7782	1.82922	-3.67009	0.000242467	0.00230044	yes	AT2G30020.1
GRMZM2G302295	chromsome_1:198636537-198638137	WT_shoot	R101_shoot	1.92764	6.99952	1.86042	-2.65882	0.00784149	0.0454372	yes
GRMZM2G040858	chromsome_2:9500282-9502689	WT_shoot	R101_shoot	20.9144	76.1662	1.86465	-3.34909	0.000810772	0.00658663	yes
GRMZM2G156599	chromsome_5:190674765-190677896	WT_shoot	R101_shoot	14.201	52.6694	1.89098	-3.3649	0.000765724	0.00626603	yes	AT5G53550.1	ATYSL3,YSL3
GRMZM2G354804	chromsome_8:57780055-57782992	WT_shoot	R101_shoot	1.86748	7.03868	1.91422	-3.15281	0.00161706	0.0119561	yes	ATCG01110.1
AC233939.1_FG004	chromsome_9:138945493-138945923	WT_shoot	R101_shoot	452.236	1724.37	1.93092	-3.04983	0.00228972	0.0161011	yes	AT3G28990.1
GRMZM2G008247	chromsome_10:37754966-37759771	WT_shoot	R101_shoot	18.4756	71.1513	1.94527	-3.52655	0.000421015	0.00372899	yes	AT5G44640.1	BGLU13
GRMZM2G050234	chromsome_2:15127943-15130094	WT_shoot	R101_shoot	6.76994	26.3313	1.95956	-2.92682	0.00342452	0.0226812	yes	AT4G10500.1
GRMZM2G056500	chromsome_2:102750320-102752520	WT_shoot	R101_shoot	29.165	113.544	1.96094	-4.00659	6.16029e-05	0.000685456	yes
GRMZM2G324999	chromsome_1:216580896-216585803	WT_shoot	R101_shoot	4.82746	18.9516	1.97298	-3.07038	0.00213785	0.0151857	yes	AT4G11070.1	AtWRKY41,WRKY41
GRMZM2G427692	chromsome_1:281904367-281911240	WT_shoot	R101_shoot	4.4003	17.5402	1.99499	-3.42293	0.000619491	0.00521542	yes
GRMZM2G147714	chromsome_8:144467962-144472082	WT_shoot	R101_shoot	1.33743	5.3635	2.00371	-2.81603	0.00486218	0.0304685	yes	AT5G14780.1	FDH
GRMZM2G399383	chromsome_2:45419376-45420787	WT_shoot	R101_shoot	1.85329	7.57787	2.0317	-2.70305	0.00687071	0.0406905	yes
GRMZM2G035704	chromsome_4:179709719-179711476	WT_shoot	R101_shoot	1.58791	6.61738	2.05913	-2.82436	0.00473748	0.0298135	yes	AT3G05200.1	ATL6
GRMZM2G125034	chromsome_6:153784122-153787056	WT_shoot	R101_shoot	4.8189	20.2141	2.06858	-3.9571	7.58656e-05	0.000824812	yes	AT5G01830.1
GRMZM2G149024	chromsome_1:256660283-256662025	WT_shoot	R101_shoot	3.8963	16.3724	2.07109	-3.39172	0.000694553	0.00575772	yes	AT3G50760.1	GATL2
GRMZM2G020054	chromsome_10:65424540-65425836	WT_shoot	R101_shoot	5.08904	21.5705	2.0836	-2.87185	0.00408077	0.0262991	yes	AT3G20310.1	ATERF-7,ATERF7,ERF7
GRMZM2G066428	chromsome_3:222949366-222951117	WT_shoot	R101_shoot	8.0482	34.1885	2.08677	-3.77223	0.000161792	0.00160977	yes	AT5G15240.1
GRMZM2G158394	chromsome_7:176215219-176216920	WT_shoot	R101_shoot	69.1694	297.766	2.10597	-3.2666	0.00108848	0.00850568	yes	AT1G14220.1
GRMZM2G408248	chromsome_10:74847453-74847678	WT_shoot	R101_shoot	418.985	1807.37	2.10892	-3.12314	0.00178931	0.0130392	yes
GRMZM2G310431	chromsome_8:168955390-168958754	WT_shoot	R101_shoot	4.24917	18.3933	2.11393	-3.78696	0.000152499	0.0015283	yes	AT3G12580.1	ATHSP70,HSP70
GRMZM2G134325	chromsome_6:109272683-109273531	WT_shoot	R101_shoot	6.03705	26.2455	2.12016	-3.1011	0.00192805	0.0139003	yes	ATCG01070.1
GRMZM2G301089	chromsome_1:274734581-274736325	WT_shoot	R101_shoot	7.26847	32.2595	2.15	-3.14283	0.00167324	0.0123111	yes	AT5G43650.1	BHLH92
GRMZM2G015599	chromsome_10:46266575-46268016	WT_shoot	R101_shoot	2.08007	9.2758	2.15684	-3.05563	0.00224588	0.0158412	yes
GRMZM2G113060	chromsome_9:149381580-149382937	WT_shoot	R101_shoot	3.68543	16.458	2.15888	-3.11569	0.00183514	0.0133221	yes	AT1G78080.1	RAP2.4
GRMZM2G078725	chromsome_5:205788298-205792092	WT_shoot	R101_shoot	1.52814	6.86107	2.16666	-3.32096	0.000897077	0.00719117	yes	AT5G62580.1
GRMZM5G892827	chromsome_2:146291999-146292319	WT_shoot	R101_shoot	71.2842	326.292	2.19451	-2.78212	0.00540057	0.0332704	yes
AC193786.3_FG005	chromsome_8:157922746-157923803	WT_shoot	R101_shoot	40.4873	187.069	2.20803	-4.28885	1.79601e-05	0.000228455	yes	AT3G56970.1	BHLH038,ORG2
GRMZM2G091790	chromsome_4:92336892-92337536	WT_shoot	R101_shoot	5.48866	25.7064	2.2276	-2.86098	0.00422333	0.0270719	yes
AC220927.3_FG007	chromsome_5:208675420-208676365	WT_shoot	R101_shoot	7.52068	35.2678	2.22942	-3.11435	0.00184351	0.013374	yes	AT4G08950.1	EXO
GRMZM2G124011	chromsome_2:194485272-194486255	WT_shoot	R101_shoot	3.07644	14.4393	2.23066	-2.89889	0.0037449	0.0244656	yes	AT4G25480.1	ATCBF3,CBF3,DREB1A
GRMZM2G117956	chromsome_9:117306635-117309311	WT_shoot	R101_shoot	4.00421	18.8314	2.23355	-3.43612	0.000590101	0.00499991	yes	AT5G38710.1
GRMZM2G107544	chromsome_5:5333297-5333562	WT_shoot	R101_shoot	155.703	746.131	2.26063	-2.6864	0.00722272	0.0424313	yes
GRMZM5G820074	chromsome_8:53325912-53327460	WT_shoot	R101_shoot	3.81839	18.3712	2.26641	-3.0377	0.00238394	0.0166667	yes
GRMZM2G131055	chromsome_8:55934514-55936807	WT_shoot	R101_shoot	5.123	24.9117	2.28176	-4.21456	2.50265e-05	0.000307264	yes	AT2G41640.1
GRMZM5G845063	chromsome_3:74659588-74661911	WT_shoot	R101_shoot	7.10795	35.2077	2.30839	-2.80902	0.00496925	0.0310283	yes
GRMZM2G157517	chromsome_5:209989101-209990073	WT_shoot	R101_shoot	13.9995	69.899	2.31989	-4.06214	4.86244e-05	0.000555122	yes
GRMZM2G008053	chromsome_1:6415667-6415967	WT_shoot	R101_shoot	101.169	512.817	2.34168	-3.18959	0.00142477	0.0107212	yes
GRMZM2G333013	chromsome_10:117650863-117655737	WT_shoot	R101_shoot	2.46386	12.4916	2.34197	-3.43435	0.000593986	0.00502843	yes
GRMZM5G820250	chromsome_9:72756832-72757773	WT_shoot	R101_shoot	2.87642	14.5988	2.34351	-3.09246	0.00198503	0.0142534	yes	AT2G07687.1
GRMZM2G003138	chromsome_1:66670981-66672944	WT_shoot	R101_shoot	1.41811	7.41251	2.38599	-3.27803	0.00104534	0.00821199	yes	AT2G28630.1	KCS12
GRMZM2G009555	chromsome_6:10128855-10129425	WT_shoot	R101_shoot	14099.4	73843.4	2.38883	-3.35278	0.000800054	0.00651102	yes
GRMZM5G872578	chromsome_1:252631959-252633015	WT_shoot	R101_shoot	2.57931	13.6646	2.40538	-2.92988	0.00339088	0.0224938	yes	AT3G48880.1
GRMZM2G162879	chromsome_1:34352725-34353139	WT_shoot	R101_shoot	1390.59	7401.71	2.41216	-3.12332	0.0017882	0.0130322	yes
GRMZM2G047422	chromsome_1:279571148-279572064	WT_shoot	R101_shoot	5.79284	31.0992	2.42453	-3.48178	0.000498098	0.00431668	yes	AT5G43150.1
GRMZM2G173345	chromsome_5:209998809-209999606	WT_shoot	R101_shoot	2.62886	14.3835	2.4519	-2.94111	0.00327035	0.0218156	yes
GRMZM2G156536	chromsome_9:72942111-72944965	WT_shoot	R101_shoot	1.1432	6.31834	2.46647	-3.69897	0.000216475	0.00208258	yes	AT2G07687.1
GRMZM2G510888	chromsome_3:138001130-138001246	WT_shoot	R101_shoot	34001.4	188735	2.47269	-4.14327	3.42385e-05	0.000406448	yes
GRMZM2G138396	chromsome_2:186311252-186312327	WT_shoot	R101_shoot	2.02167	11.6043	2.52104	-2.98791	0.00280895	0.0191685	yes	AT4G34410.1	RRTF1
GRMZM5G897562	chromsome_9:72805053-72806968	WT_shoot	R101_shoot	0.417074	2.43465	2.54534	-2.72327	0.00646394	0.0386664	yes
GRMZM5G842366	chromsome_8:91616361-91617526	WT_shoot	R101_shoot	19.7909	117.594	2.57091	-4.82924	1.37057e-06	2.24528e-05	yes
GRMZM2G491036	chromsome_1:234694134-234696649	WT_shoot	R101_shoot	0.961839	5.72547	2.57353	-2.96716	0.00300561	0.0203054	yes
GRMZM2G097141	chromsome_8:38487904-38488708	WT_shoot	R101_shoot	10.5447	64.467	2.61204	-4.10788	3.99311e-05	0.000466116	yes
GRMZM2G115422	chromsome_8:167381004-167382964	WT_shoot	R101_shoot	1.16253	7.15199	2.62107	-3.38583	0.000709641	0.00586563	yes	AT2G39980.1
GRMZM2G032602	chromsome_2:28929570-28933965	WT_shoot	R101_shoot	1.18091	7.29286	2.62658	-4.32542	1.52245e-05	0.000197049	yes	AT4G26090.1	RPS2
GRMZM2G172485	chromsome_2:217010539-217013071	WT_shoot	R101_shoot	2.9822	18.7379	2.65151	-4.64099	3.46749e-06	5.19931e-05	yes	AT5G05190.1
GRMZM2G344259	chromsome_3:74659588-74661911	WT_shoot	R101_shoot	2.97327	18.8455	2.6641	-3.56897	0.000358391	0.00324101	yes
AC210669.3_FG001	chromsome_8:53325912-53327460	WT_shoot	R101_shoot	4.62168	29.4014	2.66939	-2.82856	0.00467585	0.0294883	yes	AT5G57560.1	TCH4,XTH22
GRMZM2G031790	chromsome_1:12944094-12947312	WT_shoot	R101_shoot	3.56027	23.4473	2.71937	-3.8781	0.000105275	0.00110189	yes	AT1G04220.1	KCS2
GRMZM2G381404	chromsome_7:173249927-173253645	WT_shoot	R101_shoot	7.12428	48.6249	2.77088	-5.50394	3.71404e-08	8.37309e-07	yes	AT5G05190.1
GRMZM2G405548	chromsome_10:90125978-90127608	WT_shoot	R101_shoot	0.515503	3.53293	2.77681	-2.97744	0.00290668	0.0197354	yes
GRMZM2G444541	chromsome_3:165508996-165515531	WT_shoot	R101_shoot	2.22306	15.6342	2.81409	-3.72247	0.00019728	0.00191804	yes	ATCG01120.1
GRMZM2G331795	chromsome_6:10165957-10168264	WT_shoot	R101_shoot	1142.78	8042.07	2.81502	-4.35368	1.33869e-05	0.000175534	yes
GRMZM2G057506	chromsome_3:148063728-148065021	WT_shoot	R101_shoot	1.3572	9.68557	2.8352	-2.77651	0.00549457	0.0337557	yes	AT5G12340.1
GRMZM2G002972	chromsome_5:217281375-217281813	WT_shoot	R101_shoot	43.5889	314.478	2.85092	-2.80267	0.00506812	0.0315402	yes
AC206201.3_FG004	chromsome_1:294997959-294999348	WT_shoot	R101_shoot	116.504	840.974	2.85168	-2.7256	0.00641848	0.0384356	yes	AT5G05730.1	AMT1,ASA1,JDL1,TRP5,WEI2
GRMZM5G807747	chromsome_1:213095234-213096735	WT_shoot	R101_shoot	22.787	170.337	2.90211	-3.60327	0.000314237	0.00288724	yes
GRMZM2G549237	chromsome_4:156785277-156790029	WT_shoot	R101_shoot	1.01008	7.62879	2.91698	-3.14705	0.00164925	0.0121601	yes
GRMZM2G131266	chromsome_1:211323624-211326044	WT_shoot	R101_shoot	0.70606	5.36957	2.92694	-2.84142	0.0044913	0.0285091	yes	AT1G16060.1	ADAP
GRMZM2G319671	chromsome_8:100471742-100473296	WT_shoot	R101_shoot	1.48874	11.3865	2.93517	-3.82926	0.000128531	0.00131455	yes
GRMZM5G878347	chromsome_5:9915376-9918147	WT_shoot	R101_shoot	65.4475	508.291	2.95724	-3.87499	0.00010663	0.00111441	yes
GRMZM2G370455	chromsome_7:141137797-141138684	WT_shoot	R101_shoot	4.24667	33.7944	2.99238	-3.20922	0.00133094	0.0101123	yes
GRMZM2G329636	chromsome_6:50938805-50943361	WT_shoot	R101_shoot	1.94528	15.6104	3.00445	-3.50417	0.000458032	0.00401141	yes	AT2G07741.1
GRMZM2G510249	chromsome_7:172591201-172591987	WT_shoot	R101_shoot	6147.53	50185.5	3.02919	-4.15848	3.20377e-05	0.000383053	yes
GRMZM2G148800	chromsome_8:165993686-165995931	WT_shoot	R101_shoot	0.329987	2.72596	3.04628	-2.84663	0.00441841	0.0281191	yes	AT1G22540.1
GRMZM2G006490	chromsome_10:113152064-113153572	WT_shoot	R101_shoot	1532.77	13008.8	3.08528	-4.96169	6.98824e-07	1.21839e-05	yes
GRMZM2G450825	chromsome_1:234648986-234652195	WT_shoot	R101_shoot	1.5291	13.1782	3.1074	-2.88164	0.00395609	0.0256213	yes	ATMG01360.1
GRMZM2G012910	chromsome_1:234706169-234708750	WT_shoot	R101_shoot	0.471338	4.06535	3.10855	-3.83785	0.000124118	0.00127468	yes
GRMZM2G332752	chromsome_8:30124706-30127271	WT_shoot	R101_shoot	2.37874	20.5839	3.11325	-3.12265	0.00179231	0.0130581	yes
GRMZM5G889138	chromsome_9:72795478-72801476	WT_shoot	R101_shoot	1.05068	9.54139	3.18288	-2.65317	0.00797392	0.0460775	yes	ATMG00510.1
AC202971.2_FG012	chromsome_7:4840713-4840833	WT_shoot	R101_shoot	2174.25	20789.6	3.25727	-3.15132	0.00162532	0.0120072	yes
GRMZM2G335564	chromsome_2:172077359-172082637	WT_shoot	R101_shoot	1.51368	14.4889	3.25881	-4.15979	3.18543e-05	0.000381064	yes	ATCG01080.1
GRMZM2G066111	chromsome_9:57980156-57982564	WT_shoot	R101_shoot	0.57846	5.79003	3.32328	-4.27073	1.94831e-05	0.000245642	yes	ATMG00640.1
GRMZM2G031131	chromsome_7:43770199-43771060	WT_shoot	R101_shoot	3153.06	32338.8	3.35844	-5.17264	2.30813e-07	4.44488e-06	yes
GRMZM2G404274	chromsome_9:132550416-132551258	WT_shoot	R101_shoot	1.03339	10.8566	3.39312	-3.26097	0.00111033	0.00865423	yes
GRMZM2G445343	chromsome_1:217831271-217831586	WT_shoot	R101_shoot	84.4817	904.207	3.41994	-4.43091	9.38366e-06	0.000127565	yes
GRMZM2G019039	chromsome_3:27443375-27445958	WT_shoot	R101_shoot	0.268472	2.93618	3.45109	-3.64602	0.000266329	0.00249824	yes
GRMZM2G069082	chromsome_7:141126153-141127124	WT_shoot	R101_shoot	1.19018	13.0685	3.45684	-3.68053	0.000232747	0.00221949	yes	AT5G51990.1	CBF4,DREB1D
GRMZM2G424599	chromsome_8:167154549-167156450	WT_shoot	R101_shoot	0.807155	8.86416	3.45707	-3.52365	0.000425653	0.00376466	yes
GRMZM2G075826	chromsome_7:153248972-153249284	WT_shoot	R101_shoot	110.505	1252.09	3.50216	-5.01313	5.35525e-07	9.56175e-06	yes
GRMZM2G112193	chromsome_4:156774823-156776488	WT_shoot	R101_shoot	0.848078	9.81807	3.53317	-4.51988	6.18754e-06	8.77389e-05	yes
GRMZM2G144570	chromsome_9:36552310-36553785	WT_shoot	R101_shoot	0.304034	3.76841	3.63165	-2.96189	0.00305762	0.0206027	yes
GRMZM2G091606	chromsome_5:103017201-103018136	WT_shoot	R101_shoot	28.3059	368.339	3.70186	-5.56678	2.59486e-08	6.02928e-07	yes
GRMZM5G896153	chromsome_3:185585386-185586226	WT_shoot	R101_shoot	2.67685	35.282	3.72032	-4.81615	1.46356e-06	2.38339e-05	yes
GRMZM5G820788	chromsome_9:72709969-72710230	WT_shoot	R101_shoot	25.351	339.956	3.74523	-2.98158	0.00286767	0.0195105	yes
GRMZM2G039383	chromsome_6:86281900-86282589	WT_shoot	R101_shoot	0.799626	11.0148	3.78397	-2.73158	0.00630315	0.0378531	yes	AT3G18280.1
GRMZM5G850476	chromsome_9:73006979-73007237	WT_shoot	R101_shoot	18.7334	275.965	3.8808	-2.85508	0.00430266	0.0274971	yes
GRMZM2G173685	chromsome_9:20459074-20459382	WT_shoot	R101_shoot	167.882	2702.94	4.00901	-5.79745	6.73311e-09	1.74517e-07	yes
GRMZM2G586972	chromsome_4:140172585-140172876	WT_shoot	R101_shoot	32.5221	611.458	4.23276	-4.10014	4.129e-05	0.000480127	yes
GRMZM2G054163	chromsome_4:111732896-111734466	WT_shoot	R101_shoot	0.170169	3.26425	4.26171	-3.59904	0.000319397	0.00292827	yes
GRMZM5G850810	chromsome_9:72906346-72908036	WT_shoot	R101_shoot	0.968684	18.6235	4.26495	-2.7396	0.00615148	0.0370967	yes
GRMZM5G844143	chromsome_9:36554087-36555027	WT_shoot	R101_shoot	177.533	3540.52	4.3178	-3.74008	0.000183961	0.00180318	yes	ATCG00020.1
GRMZM2G005721	chromsome_4:159507897-159508226	WT_shoot	R101_shoot	43068.4	859626	4.31901	-7.23682	4.5941e-13	2.34963e-11	yes
GRMZM2G455413	chromsome_10:100017746-100018574	WT_shoot	R101_shoot	64.1315	1378.92	4.42636	-5.70786	1.14407e-08	2.83922e-07	yes	ATCG00020.1
GRMZM2G110785	chromsome_4:231138382-231139385	WT_shoot	R101_shoot	3.26645	77.6015	4.57029	-3.41185	0.000645225	0.00540265	yes
GRMZM2G031730	chromsome_4:159481911-159482117	WT_shoot	R101_shoot	207.977	5469.44	4.7169	-5.55998	2.69801e-08	6.2495e-07	yes
GRMZM2G094953	chromsome_2:228087080-228093942	WT_shoot	R101_shoot	0.278477	7.6534	4.78047	-3.00546	0.00265178	0.0182453	yes
GRMZM2G309058	chromsome_2:64995034-64995280	WT_shoot	R101_shoot	144192	4221590	4.87172	-7.94558	1.9984e-15	1.42684e-13	yes
GRMZM2G169360	chromsome_9:150839997-150840198	WT_shoot	R101_shoot	20.8728	691.709	5.05047	-3.12456	0.00178073	0.0129851	yes	AT3G52105.1
GRMZM5G880753	chromsome_2:95153443-95153785	WT_shoot	R101_shoot	15.6551	587.457	5.22978	-5.44306	5.23739e-08	1.14682e-06	yes
GRMZM2G169834	chromsome_6:11754784-11755390	WT_shoot	R101_shoot	1.59012	67.7864	5.41379	-5.32347	1.01805e-07	2.10518e-06	yes
GRMZM5G882723	chromsome_2:120732843-120733320	WT_shoot	R101_shoot	153.356	6863.55	5.484	-7.5842	3.35287e-14	2.01861e-12	yes
GRMZM2G164539	chromsome_1:19634360-19634656	WT_shoot	R101_shoot	16.7159	814.697	5.60697	-4.55235	5.30489e-06	7.63609e-05	yes
GRMZM2G042510	chromsome_9:131256513-131258669	WT_shoot	R101_shoot	0.358609	26.5439	6.20982	-6.15802	7.36612e-10	2.26904e-08	yes
GRMZM5G815098	chromsome_4:2262622-2327137	WT_shoot	R101_shoot	0	3.44625	1.79769e+308	1.79769e+308	0.00520694	0.0322672	yes
GRMZM2G085123	chromsome_1:189930692-189934299	WT_shoot	R101_shoot	0	2.98791	1.79769e+308	1.79769e+308	0.000659377	0.00550448	yes
GRMZM2G351346	chromsome_1:56020500-56032735	WT_shoot	R101_shoot	0	37.3636	1.79769e+308	1.79769e+308	0.000385962	0.00345747	yes
GRMZM2G048503	chromsome_2:159327951-159331225	WT_shoot	R101_shoot	0	3.93799	1.79769e+308	1.79769e+308	0.00231346	0.0162461	yes
GRMZM2G148993	chromsome_2:8953461-8957817	WT_shoot	R101_shoot	0	7.31684	1.79769e+308	1.79769e+308	0.00192217	0.0138629	yes
GRMZM5G850930	chromsome_3:92627951-92631723	WT_shoot	R101_shoot	0	5.35342	1.79769e+308	1.79769e+308	2.16781e-05	0.000270309	yes
GRMZM2G175829	chromsome_2:29379106-29382121	WT_shoot	R101_shoot	9.67692	0	-1.79769e+308	-1.79769e+308	0.00499255	0.0311483	yes
AC203535.4_FG009	chromsome_3:157433735-157435777	WT_shoot	R101_shoot	51.1919	0	-1.79769e+308	-1.79769e+308	0.000251618	0.00237634	yes
GRMZM2G057317	chromsome_7:84156065-84156506	WT_root	R101_root	12.1702	1.11306	-3.45075	3.16691	0.00154068	0.0114685	yes	AT1G68825.1	DVL5,RTFL15
GRMZM2G162048	chromsome_4:230185019-230186828	WT_root	R101_root	3.62538	0.335194	-3.43507	4.74493	2.08582e-06	3.28258e-05	yes	AT1G75450.1	ATCKX5,ATCKX6,CKX5
GRMZM2G084583	chromsome_1:206858423-206859706	WT_root	R101_root	16.8998	1.58557	-3.41394	5.69927	1.20324e-08	2.97418e-07	yes	AT4G38620.1	ATMYB4,MYB4
GRMZM2G001721	chromsome_8:19238310-19238913	WT_root	R101_root	6.16668	0.665481	-3.21202	3.33979	0.000838416	0.00678111	yes	AT1G79960.1	ATOFP14,OFP14
GRMZM2G445343	chromsome_1:217831271-217831586	WT_root	R101_root	164.323	18.8148	-3.1266	4.13913	3.48626e-05	0.000413021	yes
GRMZM2G552966	chromsome_1:5336637-5337598	WT_root	R101_root	6.51744	0.82322	-2.98496	3.67726	0.000235751	0.0022448	yes
GRMZM2G445616	chromsome_10:145464695-145465573	WT_root	R101_root	165.493	21.6274	-2.93583	9.18129	0	0	yes
GRMZM2G324111	chromsome_5:143163779-143164629	WT_root	R101_root	19.5764	2.71826	-2.84836	5.5276	3.24645e-08	7.40159e-07	yes	AT4G40070.1
GRMZM2G082055	chromsome_5:183500632-183501695	WT_root	R101_root	2.11902	0.305805	-2.79271	2.96757	0.00300162	0.0202822	yes
GRMZM2G129450	chromsome_2:14896478-14897034	WT_root	R101_root	96.4876	14.4508	-2.73919	7.03995	1.92313e-12	8.94766e-11	yes	AT1G33055.1
GRMZM2G076723	chromsome_1:198738738-198743220	WT_root	R101_root	7.12535	1.11674	-2.67366	5.98672	2.1411e-09	6.07158e-08	yes	AT1G77760.1	GNR1,NIA1,NR1
GRMZM2G164539	chromsome_1:19634360-19634656	WT_root	R101_root	422.448	67.4564	-2.64674	4.56994	4.87859e-06	7.0753e-05	yes
AC202439.3_FG001	chromsome_6:113720107-113720674	WT_root	R101_root	12.1001	1.97311	-2.61648	3.61505	0.000300288	0.00277488	yes	AT5G14890.1
GRMZM2G400281	chromsome_5:18582664-18583590	WT_root	R101_root	5.53956	0.926809	-2.57943	3.59514	0.00032422	0.00296694	yes	AT1G24625.1	ZFP7
GRMZM2G373859	chromsome_1:210484285-210485238	WT_root	R101_root	36.9564	6.46779	-2.51448	6.60496	3.97617e-11	1.50944e-09	yes	AT5G57685.1	ATGDU3,GDU3,LSB1
GRMZM2G071977	chromsome_3:223680431-223682515	WT_root	R101_root	7.65023	1.38358	-2.4671	5.02277	5.09305e-07	9.1341e-06	yes	AT5G56840.1
GRMZM2G342738	chromsome_9:89813245-89814043	WT_root	R101_root	26.0007	4.96301	-2.38926	5.38856	7.10239e-08	1.517e-06	yes
GRMZM2G173685	chromsome_9:20459074-20459382	WT_root	R101_root	457.921	88.3363	-2.37402	4.78509	1.70912e-06	2.74292e-05	yes
GRMZM2G171096	chromsome_7:157358494-157359500	WT_root	R101_root	92.0662	18.0532	-2.35042	6.80796	9.89941e-12	4.12755e-10	yes
GRMZM2G004161	chromsome_3:164974625-164978606	WT_root	R101_root	99.0784	20.0185	-2.30724	6.04207	1.52147e-09	4.43596e-08	yes	AT3G48360.1	ATBT2,BT2
GRMZM2G055752	chromsome_2:5424145-5425160	WT_root	R101_root	85.098	17.5816	-2.27505	7.06416	1.61604e-12	7.60618e-11	yes
GRMZM2G106511	chromsome_2:6972020-6972995	WT_root	R101_root	56.1361	11.6308	-2.27098	6.61487	3.71874e-11	1.41835e-09	yes	AT4G10270.1
GRMZM2G319345	chromsome_1:205192114-205194444	WT_root	R101_root	28.7413	6.14893	-2.22472	6.57343	4.91682e-11	1.84054e-09	yes	AT5G22500.1	FAR1
GRMZM5G849889	chromsome_9:61339611-61340445	WT_root	R101_root	30.7232	6.6131	-2.21593	4.3879	1.14448e-05	0.000152457	yes	AT1G06330.1
GRMZM2G137535	chromsome_6:142310593-142315324	WT_root	R101_root	141.51	30.7162	-2.20383	7.5424	4.61853e-14	2.72699e-12	yes	AT4G16260.1
GRMZM2G175995	chromsome_6:3973844-3974501	WT_root	R101_root	6.12529	1.33798	-2.19472	2.88632	0.00389775	0.0253034	yes
GRMZM2G055037	chromsome_1:257971331-257973180	WT_root	R101_root	6.12068	1.34172	-2.18961	4.39718	1.09667e-05	0.000146761	yes	AT5G45100.1
GRMZM2G008935	chromsome_5:158024546-158026235	WT_root	R101_root	7.06705	1.57006	-2.17028	4.318	1.57447e-05	0.000203062	yes	AT2G36780.1
GRMZM2G328593	chromsome_2:212421478-212422120	WT_root	R101_root	43.9523	9.88231	-2.15302	5.04424	4.55323e-07	8.24713e-06	yes	AT5G65030.1
GRMZM5G878558	chromsome_5:210731863-210735309	WT_root	R101_root	150.919	34.3447	-2.13562	6.09298	1.10828e-09	3.31336e-08	yes	AT1G77760.1	GNR1,NIA1,NR1
GRMZM5G861043	chromsome_6:166635923-166637454	WT_root	R101_root	7.04793	1.61982	-2.12137	2.98664	0.00282063	0.0192363	yes
GRMZM2G075826	chromsome_7:153248972-153249284	WT_root	R101_root	354.221	81.8309	-2.11393	4.15439	3.26157e-05	0.000389257	yes
GRMZM2G303149	chromsome_1:207132938-207133826	WT_root	R101_root	5.91758	1.39378	-2.086	3.22606	0.00125505	0.00961627	yes	AT2G17880.1
GRMZM2G343854	chromsome_1:240485977-240486441	WT_root	R101_root	20.6361	4.86715	-2.08402	3.23227	0.00122811	0.00943812	yes	AT3G22540.1
GRMZM2G175425	chromsome_5:102447538-102448337	WT_root	R101_root	34.1094	8.24067	-2.04933	5.10485	3.31055e-07	6.1766e-06	yes	AT2G24762.1	AtGDU4,GDU4
GRMZM2G075502	chromsome_1:58472622-58474707	WT_root	R101_root	61.1317	14.8015	-2.04618	6.70098	2.07028e-11	8.21818e-10	yes	AT3G06130.1
GRMZM2G139994	chromsome_2:177186907-177188658	WT_root	R101_root	2.70423	0.660659	-2.03324	3.31734	0.00090879	0.00727165	yes	AT1G78110.1
GRMZM2G095090	chromsome_5:39402962-39403474	WT_root	R101_root	15.5773	3.81293	-2.03047	3.17669	0.00148965	0.0111417	yes
GRMZM2G400961	chromsome_2:5459857-5462456	WT_root	R101_root	42.7518	10.76	-1.99031	6.70047	2.07747e-11	8.24498e-10	yes
GRMZM2G059700	chromsome_3:201092982-201095214	WT_root	R101_root	6.55298	1.66418	-1.97734	3.92539	8.65883e-05	0.000926904	yes	AT1G08490.1	ATCPNIFS,ATNFS2,ATSUFS,CPNIFS,SUFS
GRMZM2G149700	chromsome_6:121252307-121252991	WT_root	R101_root	5.06103	1.29263	-1.96912	2.6585	0.007849	0.0454733	yes
GRMZM2G162535	chromsome_1:21567963-21568863	WT_root	R101_root	31.7585	8.11793	-1.96796	3.95816	7.55302e-05	0.000821658	yes	AT5G43150.1
GRMZM2G000741	chromsome_1:15906928-15909214	WT_root	R101_root	11.8524	3.03661	-1.96464	5.20489	1.94108e-07	3.79578e-06	yes	AT1G72820.1
AC233979.1_FG011	chromsome_10:135174867-135175986	WT_root	R101_root	5.33185	1.37125	-1.95914	3.25555	0.00113173	0.00879871	yes	AT3G60220.1	ATL4,TL4
GRMZM2G178074	chromsome_5:214716080-214717618	WT_root	R101_root	9.12623	2.36398	-1.9488	3.75028	0.000176634	0.00173966	yes	AT3G04530.1	ATPPCK2,PEPCK2,PPCK2
GRMZM2G466460	chromsome_1:213131917-213133459	WT_root	R101_root	2.64418	0.685665	-1.94724	2.80864	0.00497507	0.0310588	yes
GRMZM2G082118	chromsome_6:98257581-98258396	WT_root	R101_root	18.6373	4.87004	-1.93619	4.36348	1.28011e-05	0.000168587	yes	AT2G44340.1
GRMZM5G817046	chromsome_1:210917039-210919583	WT_root	R101_root	15.6534	4.09508	-1.93451	2.91712	0.00353276	0.023284	yes
GRMZM2G111152	chromsome_7:132729378-132731093	WT_root	R101_root	4.32835	1.16547	-1.8929	3.49062	0.000481908	0.00419349	yes	AT3G20830.1
GRMZM5G829896	chromsome_5:18170760-18172340	WT_root	R101_root	4.09598	1.10395	-1.89153	3.24934	0.00115672	0.00896615	yes
GRMZM2G155448	chromsome_1:293033527-293035478	WT_root	R101_root	5.74571	1.55012	-1.89011	3.68209	0.000231329	0.00220739	yes
GRMZM2G039399	chromsome_10:117474887-117476751	WT_root	R101_root	4.66628	1.26147	-1.88717	2.91273	0.00358282	0.0235639	yes
GRMZM2G161860	chromsome_9:155584712-155586017	WT_root	R101_root	7.95396	2.18349	-1.86504	2.79892	0.00512743	0.0318504	yes
GRMZM2G424857	chromsome_8:173066443-173072416	WT_root	R101_root	10.5451	2.92244	-1.85133	5.56947	2.55521e-08	5.9445e-07	yes	AT4G37560.1
GRMZM2G077069	chromsome_10:136700997-136704479	WT_root	R101_root	2.57444	0.717829	-1.84255	2.91051	0.00360843	0.023707	yes	AT3G61060.1	AtPP2-A13,PP2-A13
GRMZM2G427073	chromsome_7:168487695-168488534	WT_root	R101_root	20.9886	5.87162	-1.83778	3.78807	0.000151822	0.00152231	yes	AT4G23690.1
GRMZM2G416156	chromsome_1:69880688-69881823	WT_root	R101_root	5.74798	1.60996	-1.83603	3.13487	0.00171929	0.0126028	yes	AT1G74940.1
GRMZM2G316721	chromsome_10:144317207-144319080	WT_root	R101_root	39.014	10.9478	-1.83334	4.68567	2.79039e-06	4.27005e-05	yes	AT4G10265.1
GRMZM2G325650	chromsome_6:103359294-103361135	WT_root	R101_root	23.3826	6.57295	-1.83082	5.12328	3.0026e-07	5.64972e-06	yes	AT1G80440.1
GRMZM2G001205	chromsome_6:35061614-35062668	WT_root	R101_root	87.8765	24.8298	-1.82341	5.95344	2.62561e-09	7.32467e-08	yes	AT5G59820.1	RHL41,ZAT12
GRMZM2G010251	chromsome_4:240243499-240245403	WT_root	R101_root	104.158	29.5325	-1.8184	5.69613	1.2256e-08	3.02509e-07	yes	AT1G08090.1	ACH1,ATNRT2.1,ATNRT2:1,LIN1,NRT2,NRT2.1,NRT2:1,NRT2;1AT
GRMZM2G079683	chromsome_2:27954425-27955542	WT_root	R101_root	6.38424	1.81124	-1.81754	3.31976	0.000900959	0.00721795	yes	AT5G03230.1
GRMZM2G018992	chromsome_2:233399868-233402135	WT_root	R101_root	11.8858	3.39232	-1.8089	4.89842	9.66105e-07	1.63484e-05	yes	AT2G38820.2
GRMZM2G104559	chromsome_7:19418674-19419978	WT_root	R101_root	17.6082	5.05682	-1.79995	4.53215	5.83869e-06	8.32697e-05	yes	AT5G19040.1	ATIPT5,IPT5
GRMZM2G446225	chromsome_3:195606864-195609794	WT_root	R101_root	41.0269	11.8318	-1.7939	4.58927	4.44799e-06	6.5056e-05	yes
GRMZM2G311500	chromsome_4:207443463-207443896	WT_root	R101_root	43.7528	12.6631	-1.78874	3.4498	0.000561004	0.00478603	yes	AT1G77400.1
AC212754.3_FG004	chromsome_7:100403709-100404759	WT_root	R101_root	6.24074	1.82578	-1.77321	3.16004	0.00157749	0.011704	yes	AT1G78110.1
GRMZM2G116029	chromsome_6:131990584-131991914	WT_root	R101_root	24.2733	7.10199	-1.77308	4.98494	6.198e-07	1.09221e-05	yes	AT1G52140.1
GRMZM2G122447	chromsome_9:100304256-100305904	WT_root	R101_root	11.3033	3.34463	-1.75683	4.73326	2.20945e-06	3.45749e-05	yes	AT3G58000.1
GRMZM2G116878	chromsome_1:291559249-291560312	WT_root	R101_root	13.6477	4.04869	-1.75314	3.80981	0.000139074	0.00140937	yes	AT5G19040.1	ATIPT5,IPT5
GRMZM2G146004	chromsome_8:5186350-5187295	WT_root	R101_root	158.44	47.2806	-1.74462	5.72711	1.02158e-08	2.55918e-07	yes	AT4G02380.1	AtLEA5,SAG21
GRMZM2G003944	chromsome_4:204959814-204961840	WT_root	R101_root	3.38904	1.0134	-1.74167	3.23402	0.0012206	0.00938822	yes	AT1G35560.1
GRMZM2G010280	chromsome_4:240232549-240234575	WT_root	R101_root	166.429	49.9621	-1.736	5.19217	2.07858e-07	4.04021e-06	yes	AT5G60770.1	ATNRT2.4,NRT2.4
GRMZM2G067946	chromsome_7:2873952-2874657	WT_root	R101_root	18.967	5.70247	-1.73383	3.60175	0.000316079	0.00290196	yes	AT2G45360.1
GRMZM2G056961	chromsome_6:7159491-7160258	WT_root	R101_root	8.10935	2.44137	-1.73189	2.91309	0.00357875	0.0235406	yes
GRMZM2G326235	chromsome_5:1617442-1618471	WT_root	R101_root	32.724	9.8685	-1.72944	4.89303	9.92959e-07	1.67553e-05	yes
GRMZM2G133836	chromsome_7:126910130-126911577	WT_root	R101_root	11.6115	3.51563	-1.7237	4.1169	3.83995e-05	0.000450167	yes	AT1G47480.1
GRMZM5G827365	chromsome_3:214478246-214480277	WT_root	R101_root	8.73	2.65254	-1.71861	4.03548	5.4491e-05	0.000614426	yes	AT5G19970.1
GRMZM2G017319	chromsome_1:255323651-255325701	WT_root	R101_root	59.1734	18.0516	-1.71282	5.5672	2.58858e-08	6.01593e-07	yes	AT5G67420.1	ASL39,LBD37
GRMZM2G034508	chromsome_8:92699802-92701034	WT_root	R101_root	22.6002	6.90495	-1.71063	4.66859	3.03279e-06	4.60398e-05	yes	AT1G52140.1
GRMZM2G039996	chromsome_2:2018211-2019764	WT_root	R101_root	5.94061	1.81639	-1.70953	3.23931	0.00119818	0.00924081	yes	AT1G15820.1	CP24,LHCB6
GRMZM2G302912	chromsome_6:138655489-138656808	WT_root	R101_root	10.1681	3.11212	-1.70808	3.79157	0.000149701	0.00150366	yes	AT1G72200.1
GRMZM2G419777	chromsome_4:188674787-188675616	WT_root	R101_root	19.0087	5.82747	-1.70572	3.87544	0.000106433	0.00111259	yes	AT5G03890.1
GRMZM2G131476	chromsome_1:109635527-109637359	WT_root	R101_root	4.69374	1.44381	-1.70086	2.84959	0.00437758	0.0278988	yes	AT4G37790.1	HAT22
GRMZM5G818655	chromsome_3:57990230-57991817	WT_root	R101_root	5.91393	1.82388	-1.69711	3.52488	0.000423668	0.00374935	yes	AT3G10040.1
GRMZM2G000818	chromsome_7:176129846-176137888	WT_root	R101_root	20.5907	6.38061	-1.69023	5.1872	2.13477e-07	4.13944e-06	yes	AT4G38620.1	ATMYB4,MYB4
GRMZM2G156950	chromsome_3:21998291-21999516	WT_root	R101_root	28.4882	8.95415	-1.66974	4.76715	1.86851e-06	2.97232e-05	yes	AT1G68360.1
GRMZM2G143871	chromsome_4:197853605-197854853	WT_root	R101_root	17.6566	5.56181	-1.66658	3.87299	0.00010751	0.00112256	yes	AT1G19640.1	JMT
GRMZM2G098925	chromsome_5:143009479-143010117	WT_root	R101_root	14.6626	4.62845	-1.66353	3.10578	0.00189778	0.0137123	yes	AT2G42360.1
GRMZM2G301037	chromsome_6:35058878-35060687	WT_root	R101_root	10.307	3.27026	-1.65615	4.05511	5.0111e-05	0.000570208	yes
GRMZM2G030116	chromsome_6:141144514-141145787	WT_root	R101_root	18.0251	5.75947	-1.646	4.34036	1.42247e-05	0.000185404	yes	AT1G07090.1	LSH6
GRMZM2G074032	chromsome_9:144035602-144039324	WT_root	R101_root	3.29726	1.05562	-1.64318	2.78439	0.00536286	0.0330752	yes	AT2G01940.1	ATIDD15,SGR5
GRMZM2G430052	chromsome_7:136142239-136143040	WT_root	R101_root	60.5545	19.5738	-1.62931	4.74116	2.12496e-06	3.33837e-05	yes	AT5G50760.1
GRMZM2G167387	chromsome_6:127687296-127688865	WT_root	R101_root	10.2828	3.34603	-1.6197	3.48115	0.000499262	0.00432535	yes	AT1G26620.1
GRMZM2G026715	chromsome_2:219659533-219660787	WT_root	R101_root	5.88844	1.91728	-1.61883	3.08893	0.00200877	0.0143988	yes	AT1G33340.1
GRMZM2G082686	chromsome_1:255743798-255744819	WT_root	R101_root	6.76525	2.20326	-1.61851	2.8899	0.00385368	0.0250631	yes	AT1G24625.1	ZFP7
GRMZM2G303639	chromsome_10:34930602-34932124	WT_root	R101_root	6.61432	2.15748	-1.61625	3.29612	0.000980317	0.00776836	yes
GRMZM2G014441	chromsome_5:7573524-7575429	WT_root	R101_root	9.77894	3.19231	-1.61508	3.22689	0.00125144	0.00959167	yes	AT5G11460.1
GRMZM2G362312	chromsome_5:154480775-154482181	WT_root	R101_root	19.4366	6.35904	-1.61189	4.50144	6.74934e-06	9.49004e-05	yes	AT5G11970.1
GRMZM2G409086	chromsome_3:141492661-141496734	WT_root	R101_root	9.27967	3.05613	-1.60237	3.12817	0.00175897	0.0128524	yes	AT5G46170.1
GRMZM2G029323	chromsome_4:181057724-181059564	WT_root	R101_root	107.943	35.748	-1.59434	5.74039	9.44598e-09	2.38269e-07	yes	AT1G78080.1	RAP2.4
GRMZM2G073044	chromsome_8:123469337-123470737	WT_root	R101_root	15.4232	5.17042	-1.57675	4.16245	3.14852e-05	0.000377119	yes	AT3G02550.1	LBD41
GRMZM2G460861	chromsome_1:209180529-209181588	WT_root	R101_root	40.0563	13.4392	-1.57558	4.74153	2.12112e-06	3.33296e-05	yes	AT5G20820.1
GRMZM2G094067	chromsome_5:172920166-172921326	WT_root	R101_root	4.44153	1.49116	-1.57462	2.62451	0.00867748	0.049429	yes	AT5G64530.1	ANAC104,XND1
GRMZM2G026562	chromsome_6:105925823-105926488	WT_root	R101_root	22.9151	7.69734	-1.57387	3.53664	0.000405251	0.00360828	yes	AT4G40070.1
GRMZM2G175910	chromsome_7:103945712-103947462	WT_root	R101_root	2.44852	0.823428	-1.5722	2.65875	0.00784323	0.0454458	yes	AT2G16890.2
GRMZM2G135175	chromsome_5:195625767-195627866	WT_root	R101_root	8.04316	2.71061	-1.56915	3.77975	0.000156989	0.00156768	yes	AT5G19700.1
GRMZM2G071704	chromsome_2:43204315-43205109	WT_root	R101_root	92.2847	31.2266	-1.56332	4.92989	8.22757e-07	1.41279e-05	yes
GRMZM2G093404	chromsome_8:124841671-124843159	WT_root	R101_root	5.60205	1.89616	-1.56287	2.99661	0.00273	0.018703	yes	AT1G03790.1	SOM
GRMZM2G479596	chromsome_2:192417555-192418142	WT_root	R101_root	46.1606	15.7215	-1.55393	3.91624	8.99392e-05	0.000958481	yes	AT4G34750.1
GRMZM2G165914	chromsome_3:229034521-229037318	WT_root	R101_root	21.5455	7.37228	-1.54721	5.16456	2.41009e-07	4.62405e-06	yes	AT2G28780.1
GRMZM2G178509	chromsome_5:188472400-188474104	WT_root	R101_root	33.539	11.519	-1.54183	4.41261	1.02132e-05	0.00013767	yes
GRMZM2G432291	chromsome_5:187955518-187957679	WT_root	R101_root	8.57773	2.94794	-1.54089	3.60924	0.000307097	0.00282984	yes	AT3G22250.1
GRMZM2G387341	chromsome_5:23888853-23889472	WT_root	R101_root	13.7237	4.71806	-1.5404	2.79924	0.00512225	0.0318247	yes
GRMZM2G106413	chromsome_2:6979254-6979968	WT_root	R101_root	137.608	47.6751	-1.52926	4.99016	6.03299e-07	1.06561e-05	yes	AT4G10270.1
AC203989.4_FG001	chromsome_1:176757273-176758753	WT_root	R101_root	157.163	54.6274	-1.52457	5.24919	1.5277e-07	3.05209e-06	yes	AT5G15120.1
AC211749.4_FG007	chromsome_3:114873799-114882816	WT_root	R101_root	2204.59	766.825	-1.52354	3.76031	0.000169703	0.00167895	yes
GRMZM2G056505	chromsome_5:176326898-176330980	WT_root	R101_root	5.77288	2.00902	-1.5228	2.9486	0.00319212	0.0213714	yes	AT5G64550.1
GRMZM2G409131	chromsome_7:82320996-82325866	WT_root	R101_root	2.29986	0.801674	-1.52046	2.71619	0.00660379	0.0393705	yes	AT1G76550.1
GRMZM2G418194	chromsome_9:76062571-76064616	WT_root	R101_root	10.1444	3.54271	-1.51775	2.62136	0.00875803	0.04981	yes
GRMZM2G049852	chromsome_1:80766477-80768230	WT_root	R101_root	5.74282	2.00984	-1.51468	2.97088	0.00296947	0.0200945	yes	AT5G52050.1
GRMZM2G006631	chromsome_1:19099990-19102005	WT_root	R101_root	43.4569	15.2359	-1.51211	5.01183	5.39148e-07	9.62069e-06	yes	AT1G72210.1
GRMZM2G114322	chromsome_2:199173275-199175668	WT_root	R101_root	83.5892	29.4257	-1.50624	5.27374	1.33672e-07	2.70193e-06	yes	AT3G45970.1	ATEXLA1,ATEXPL1,ATHEXP BETA 2.1,EXLA1,EXPL1
GRMZM2G078090	chromsome_3:88708256-88712481	WT_root	R101_root	11.5603	4.07218	-1.50531	4.6629	3.11787e-06	4.72119e-05	yes	AT3G11760.1
GRMZM5G808853	chromsome_5:215261693-215263271	WT_root	R101_root	6.97643	2.45784	-1.5051	3.15515	0.00160414	0.0118735	yes	AT5G24560.1	AtPP2-B12,PP2-B12
GRMZM5G870606	chromsome_3:6647467-6649187	WT_root	R101_root	21.3461	7.61314	-1.48741	4.63314	3.60158e-06	5.38013e-05	yes
GRMZM2G009080	chromsome_6:84050522-84051872	WT_root	R101_root	27.1309	9.70341	-1.48337	4.23612	2.27414e-05	0.000282177	yes	AT4G17670.1
GRMZM2G105604	chromsome_3:216593143-216597291	WT_root	R101_root	63.2995	22.6502	-1.48267	5.05628	4.27508e-07	7.78646e-06	yes	AT5G40850.1	UPM1
GRMZM2G319965	chromsome_3:229644795-229647121	WT_root	R101_root	3.24235	1.16234	-1.48	2.72682	0.0063947	0.0383179	yes	AT1G05560.1	UGT1,UGT75B1
GRMZM2G107065	chromsome_7:21509410-21510392	WT_root	R101_root	6.44964	2.31293	-1.4795	2.69575	0.00702295	0.0414415	yes	AT5G01790.1
GRMZM2G154332	chromsome_5:210475560-210476355	WT_root	R101_root	21.3909	7.71318	-1.4716	3.49684	0.000470801	0.00410864	yes	AT2G46690.1
GRMZM2G078472	chromsome_9:137784209-137791159	WT_root	R101_root	47.3544	17.0833	-1.47091	4.3505	1.35825e-05	0.000177844	yes	AT5G65010.2	ASN2
GRMZM2G449232	chromsome_8:174285148-174285659	WT_root	R101_root	43.7662	15.794	-1.47044	3.44171	0.000578051	0.00491168	yes
GRMZM2G330049	chromsome_2:180525709-180527829	WT_root	R101_root	3.69098	1.33625	-1.46581	3.00546	0.00265182	0.0182456	yes	AT5G10930.1	CIPK5,SnRK3.24
GRMZM2G169834	chromsome_6:11754784-11755390	WT_root	R101_root	12.8773	4.66629	-1.46449	2.63716	0.00836042	0.0479243	yes
GRMZM2G124063	chromsome_8:173036043-173041846	WT_root	R101_root	2.28946	0.831501	-1.46122	3.11194	0.00185863	0.0134692	yes
GRMZM2G305362	chromsome_8:39016480-39018390	WT_root	R101_root	37.5344	13.6517	-1.45914	4.78119	1.74258e-06	2.79146e-05	yes	AT3G10040.1
GRMZM5G852704	chromsome_9:5876875-5877925	WT_root	R101_root	31.0151	11.2809	-1.45909	3.54546	0.000391932	0.00350408	yes	AT1G78080.1	RAP2.4
GRMZM5G862843	chromsome_8:3928572-3929327	WT_root	R101_root	46.0206	16.7437	-1.45866	3.95289	7.72124e-05	0.000837724	yes
GRMZM2G431039	chromsome_7:155070031-155072773	WT_root	R101_root	14.3162	5.23416	-1.45162	4.29242	1.76739e-05	0.000225239	yes	AT5G55180.2
GRMZM2G041980	chromsome_5:148304652-148307020	WT_root	R101_root	66.9064	24.5371	-1.44718	3.59966	0.000318636	0.00292212	yes	AT4G18910.1	ATNLM2,NIP1;2,NLM2
GRMZM2G111922	chromsome_4:145731701-145733062	WT_root	R101_root	12.0904	4.43582	-1.44659	3.3469	0.000817219	0.00663104	yes	AT5G23370.1
GRMZM2G351318	chromsome_2:21626642-21628214	WT_root	R101_root	44.8132	16.4781	-1.44338	4.80355	1.5588e-06	2.52279e-05	yes	AT3G45210.1
GRMZM2G152126	chromsome_9:102961672-102963569	WT_root	R101_root	15.3956	5.66456	-1.44249	4.17271	3.01e-05	0.000362249	yes	AT4G31805.1
GRMZM2G472266	chromsome_1:12254262-12255821	WT_root	R101_root	17.8774	6.58336	-1.44124	4.1972	2.70239e-05	0.00032916	yes	AT3G22530.1
GRMZM2G422499	chromsome_5:184350778-184352776	WT_root	R101_root	3.86102	1.42482	-1.4382	2.8405	0.00450435	0.0285781	yes	AT4G06536.1
GRMZM2G125871	chromsome_3:178537416-178539953	WT_root	R101_root	5.96207	2.20487	-1.43512	3.81102	0.000138392	0.00140325	yes
GRMZM2G161040	chromsome_8:119743636-119745787	WT_root	R101_root	15.3918	5.69484	-1.43443	4.07931	4.51691e-05	0.000520011	yes	AT4G18380.1
GRMZM2G133552	chromsome_8:12609775-12611068	WT_root	R101_root	17.1472	6.34857	-1.43347	3.76503	0.000166531	0.00165104	yes	AT1G68360.1
GRMZM5G897033	chromsome_4:229537253-229540046	WT_root	R101_root	33.0737	12.2859	-1.42868	3.93706	8.24858e-05	0.000887871	yes
GRMZM2G060544	chromsome_1:72351624-72352976	WT_root	R101_root	51.8783	19.3228	-1.42483	4.67704	2.91043e-06	4.43543e-05	yes	AT3G02550.1	LBD41
GRMZM2G110681	chromsome_1:240979154-240980655	WT_root	R101_root	18.2908	6.81995	-1.42329	3.94373	8.02224e-05	0.000866366	yes	AT2G38820.2
GRMZM2G143400	chromsome_7:141512326-141514174	WT_root	R101_root	4.56006	1.70204	-1.42179	2.87455	0.004046	0.0261099	yes	AT5G19700.1
GRMZM2G144674	chromsome_4:134765942-134767075	WT_root	R101_root	9.05947	3.41338	-1.40823	3.01095	0.00260432	0.0179666	yes
GRMZM2G001875	chromsome_3:6738947-6740285	WT_root	R101_root	26.9601	10.1601	-1.4079	3.96362	7.38227e-05	0.00080508	yes	AT2G36890.1	ATMYB38,BIT1,MYB38,RAX2
GRMZM2G089525	chromsome_3:217357920-217359731	WT_root	R101_root	3.79581	1.4321	-1.40627	2.69725	0.00699155	0.0412857	yes	AT3G24520.1	AT-HSFC1,HSFC1
GRMZM2G407146	chromsome_2:6916860-6917347	WT_root	R101_root	176.716	66.8367	-1.40272	4.3905	1.13088e-05	0.000150837	yes	AT4G10270.1
GRMZM2G055154	chromsome_5:63620891-63624126	WT_root	R101_root	4.60778	1.7431	-1.40242	2.72415	0.00644668	0.0385792	yes	AT2G17220.1
GRMZM2G125339	chromsome_4:218329445-218331894	WT_root	R101_root	3.12131	1.18297	-1.39974	2.96222	0.0030543	0.0205837	yes	AT1G12380.1
GRMZM2G033820	chromsome_4:190682250-190683469	WT_root	R101_root	8.61834	3.26932	-1.39842	2.68679	0.00721416	0.04239	yes	AT2G06925.1	ATSPLA2-ALPHA,PLA2-ALPHA
GRMZM2G422069	chromsome_9:99019546-99023407	WT_root	R101_root	16.2507	6.19529	-1.39126	3.26232	0.00110505	0.00861819	yes
AC234521.1_FG007	chromsome_2:22397641-22397983	WT_root	R101_root	217.455	83.0816	-1.38812	3.25022	0.00115317	0.00894197	yes
GRMZM2G149022	chromsome_2:174335719-174336208	WT_root	R101_root	24.9378	9.5434	-1.38576	2.63604	0.00838803	0.0480587	yes
AC203381.3_FG006	chromsome_8:174062310-174062553	WT_root	R101_root	1089.5	417.779	-1.38285	2.97733	0.00290774	0.0197411	yes
GRMZM2G181607	chromsome_7:173745340-173747250	WT_root	R101_root	19.5137	7.48655	-1.38212	3.7696	0.000163506	0.00162485	yes	AT1G08570.2	ACHT4
GRMZM2G180168	chromsome_10:78146625-78147808	WT_root	R101_root	7.0125	2.69096	-1.38181	2.82995	0.00465546	0.0293785	yes	AT1G01030.1	NGA3
GRMZM5G870077	chromsome_4:11705447-11707400	WT_root	R101_root	15.3492	5.9153	-1.37564	4.06998	4.70166e-05	0.000538813	yes	AT2G44130.1
AC194965.4_FG004	chromsome_6:127446072-127447275	WT_root	R101_root	71.319	27.5123	-1.37421	3.17531	0.00149674	0.011187	yes	AT5G26930.1	GATA23
GRMZM2G099376	chromsome_4:171778177-171780935	WT_root	R101_root	12.1284	4.68423	-1.3725	3.23258	0.00122678	0.00942911	yes	AT2G02240.1	MEE66
GRMZM2G106393	chromsome_2:6981542-6982313	WT_root	R101_root	78.7366	30.4349	-1.37131	4.28691	1.8118e-05	0.00023021	yes	AT4G10265.1
GRMZM2G105766	chromsome_3:118288068-118289608	WT_root	R101_root	17.6753	6.8377	-1.37015	3.90653	9.36297e-05	0.000992903	yes	AT3G23000.1	ATSR2,ATSRPK1,CIPK7,PKS7,SnRK3.10
GRMZM2G032478	chromsome_2:141422784-141423878	WT_root	R101_root	9.58959	3.7107	-1.36978	2.94954	0.00318248	0.021316	yes	AT3G52525.1	ATOFP6,OFP6
GRMZM2G013956	chromsome_9:101099508-101101952	WT_root	R101_root	6.64536	2.59103	-1.35882	3.17282	0.00150966	0.0112696	yes	AT5G06900.1	CYP93D1
AC194965.4_FG001	chromsome_6:127378080-127381769	WT_root	R101_root	5.99069	2.33583	-1.35879	3.22713	0.00125041	0.00958485	yes	AT1G66340.1	AtETR1,EIN1,ETR,ETR1
GRMZM2G112552	chromsome_2:172500543-172502601	WT_root	R101_root	14.8999	5.82126	-1.3559	3.29599	0.00098074	0.00777118	yes
GRMZM2G168898	chromsome_6:159147008-159148433	WT_root	R101_root	480.533	189.078	-1.34565	4.06998	4.70174e-05	0.00053882	yes	AT2G16060.1	AHB1,ARATH GLB1,ATGLB1,GLB1,HB1,NSHB1
GRMZM2G371486	chromsome_4:156390699-156391648	WT_root	R101_root	16.7431	6.60745	-1.3414	2.88662	0.00389403	0.0252835	yes	AT3G56891.1
GRMZM2G057959	chromsome_9:137026057-137027406	WT_root	R101_root	32.8667	12.9721	-1.34121	4.23478	2.28775e-05	0.000283656	yes	AT5G05440.1	PYL5,RCAR8
GRMZM2G162879	chromsome_1:34352725-34353139	WT_root	R101_root	4292.4	1696.19	-1.33949	3.76311	0.000167812	0.00166243	yes
GRMZM2G330012	chromsome_5:56939032-56940046	WT_root	R101_root	46.1158	18.2334	-1.33868	4.21979	2.44529e-05	0.000301015	yes	AT3G20220.1
GRMZM2G509876	chromsome_8:81880836-81881792	WT_root	R101_root	20.0255	7.92731	-1.33693	3.34542	0.000821572	0.00666215	yes	AT5G01790.1
GRMZM2G095094	chromsome_5:39400020-39402873	WT_root	R101_root	4.46254	1.77012	-1.33401	3.41525	0.000637242	0.00534508	yes	AT5G39710.1	EMB2745
GRMZM2G020478	chromsome_1:187441276-187443050	WT_root	R101_root	4.31566	1.71484	-1.33151	2.70131	0.00690662	0.0408612	yes	AT1G51170.1
GRMZM2G050427	chromsome_7:23598888-23600662	WT_root	R101_root	4.31566	1.71484	-1.33151	2.70131	0.00690662	0.0408612	yes	AT1G51170.1
GRMZM2G090029	chromsome_1:86612477-86613588	WT_root	R101_root	10.9605	4.36379	-1.32866	3.06214	0.00219757	0.0155499	yes
GRMZM2G354338	chromsome_6:142866544-142867211	WT_root	R101_root	52.3515	20.8499	-1.32819	3.74467	0.000180632	0.00177417	yes
GRMZM2G173882	chromsome_2:236187624-236189534	WT_root	R101_root	30.8275	12.2916	-1.32654	4.13809	3.50201e-05	0.000414656	yes	AT2G03500.1
GRMZM2G120408	chromsome_5:139232075-139235314	WT_root	R101_root	7.37455	2.94552	-1.32403	3.24937	0.00115662	0.00896553	yes	AT3G61590.1	HS,HWS
AC234528.1_FG006	chromsome_1:204290708-204292894	WT_root	R101_root	22.9631	9.18463	-1.32202	3.80275	0.000143099	0.00144511	yes	AT2G36690.1
GRMZM2G031065	chromsome_1:199740742-199742155	WT_root	R101_root	7.83399	3.14745	-1.31556	2.94137	0.00326766	0.0218011	yes	AT1G47480.1
GRMZM2G493549	chromsome_5:74660634-74661739	WT_root	R101_root	7.11477	2.86119	-1.3142	2.65023	0.00804373	0.0464122	yes	AT5G40460.1
GRMZM2G129954	chromsome_10:1722456-1725108	WT_root	R101_root	57.7877	23.278	-1.3118	4.41047	1.03146e-05	0.000138897	yes	AT3G57040.1	ARR9,ATRR4
AC234520.1_FG002	chromsome_1:164370113-164370821	WT_root	R101_root	25.1323	10.1725	-1.30486	2.93726	0.0033113	0.0220459	yes
GRMZM2G075459	chromsome_1:15414786-15415199	WT_root	R101_root	149.815	61.0131	-1.296	3.55371	0.000379831	0.0034098	yes
GRMZM2G050709	chromsome_10:4993920-4995904	WT_root	R101_root	3.91989	1.60068	-1.29213	2.66544	0.00768883	0.0447072	yes	AT5G03700.1
GRMZM2G043295	chromsome_9:130524721-130526606	WT_root	R101_root	4.62695	1.89539	-1.28757	2.75525	0.00586475	0.0356517	yes	AT3G16520.3	UGT88A1
GRMZM2G028889	chromsome_5:932532-933524	WT_root	R101_root	18.0746	7.42469	-1.28356	3.3151	0.000916101	0.00732234	yes	AT5G65660.1
GRMZM2G168416	chromsome_8:156627113-156628559	WT_root	R101_root	9.91998	4.07821	-1.2824	3.11584	0.00183424	0.0133167	yes	AT5G02290.1	NAK
GRMZM2G071042	chromsome_4:105856196-105856958	WT_root	R101_root	22.7835	9.3766	-1.28085	3.12089	0.00180303	0.0131243	yes	AT2G36320.1
GRMZM2G162840	chromsome_4:95679251-95683955	WT_root	R101_root	8.74454	3.60542	-1.27821	3.07949	0.00207354	0.0147956	yes	AT2G33550.1
GRMZM2G137582	chromsome_6:102228978-102231988	WT_root	R101_root	15.2597	6.30026	-1.27624	4.10011	4.1295e-05	0.000480179	yes	AT2G25490.1	EBF1,FBL6
GRMZM2G091621	chromsome_9:145176643-145178560	WT_root	R101_root	5.29339	2.18952	-1.27358	2.89493	0.00379245	0.0247283	yes	AT3G21630.1	CERK1,LYSM RLK1
GRMZM2G397261	chromsome_8:95572954-95573660	WT_root	R101_root	36.9693	15.2978	-1.273	3.50045	0.000464465	0.00406016	yes	AT5G02090.1
GRMZM2G169690	chromsome_10:135482255-135484039	WT_root	R101_root	6.84914	2.84474	-1.26762	2.96294	0.00304716	0.020543	yes	AT2G35930.1	PUB23
GRMZM2G098460	chromsome_4:102809070-102810045	WT_root	R101_root	32.2376	13.4021	-1.26629	3.65546	0.000256723	0.00241884	yes	AT5G43260.1
GRMZM2G138255	chromsome_8:8857139-8860877	WT_root	R101_root	7.56158	3.14393	-1.26612	3.27777	0.00104631	0.00821856	yes	AT3G03440.1
GRMZM2G002627	chromsome_5:194108687-194111934	WT_root	R101_root	11.8206	4.9228	-1.26376	3.75235	0.000175184	0.00172694	yes	AT1G31050.1
GRMZM5G854880	chromsome_5:69456056-69459179	WT_root	R101_root	7.66705	3.19642	-1.26222	3.61885	0.000295911	0.00273916	yes	AT2G02220.1	ATPSKR1,PSKR1
GRMZM2G095025	chromsome_6:168689931-168691149	WT_root	R101_root	39.8947	16.697	-1.25661	4.0702	4.69729e-05	0.000538364	yes	AT4G28890.1
GRMZM2G119623	chromsome_5:153945629-153948183	WT_root	R101_root	107.263	45.0714	-1.25087	4.08304	4.44509e-05	0.00051261	yes	AT5G36250.1
GRMZM2G110027	chromsome_1:71065246-71068144	WT_root	R101_root	22.8797	9.62616	-1.24904	3.67866	0.000234463	0.00223398	yes	AT1G75460.1
GRMZM2G386674	chromsome_6:159117659-159119306	WT_root	R101_root	53.5543	22.535	-1.24883	4.12059	3.77901e-05	0.000443807	yes	AT3G02550.1	LBD41
GRMZM2G176638	chromsome_8:161542466-161545050	WT_root	R101_root	12.3055	5.17901	-1.24855	3.50128	0.000463031	0.00404919	yes	AT1G67340.1
GRMZM2G051787	chromsome_4:188300237-188301970	WT_root	R101_root	8.42039	3.56363	-1.24054	3.09218	0.00198692	0.0142653	yes	AT2G27770.1
GRMZM2G025783	chromsome_2:219728679-219730972	WT_root	R101_root	29.2524	12.4257	-1.23523	3.73052	0.000191088	0.00186471	yes	AT2G44130.1
GRMZM2G102959	chromsome_5:209907073-209909988	WT_root	R101_root	226.132	96.1529	-1.23376	3.25815	0.00112141	0.0087286	yes	AT2G15620.1	ATHNIR,NIR,NIR1
GRMZM2G328742	chromsome_4:189811761-189816146	WT_root	R101_root	4.13294	1.77051	-1.223	2.62959	0.00854869	0.0488221	yes	AT2G36080.1
GRMZM2G029587	chromsome_7:6126181-6128339	WT_root	R101_root	26.2556	11.2488	-1.22286	3.54144	0.000397953	0.00355146	yes	AT3G52060.1
GRMZM2G122073	chromsome_4:1046125-1047866	WT_root	R101_root	8.56775	3.68752	-1.21626	3.04897	0.00229624	0.0161413	yes	AT1G70230.1	TBL27
GRMZM2G090435	chromsome_5:11881633-11883484	WT_root	R101_root	8.18719	3.52773	-1.21463	2.92812	0.00341015	0.0226022	yes	AT5G22090.1
GRMZM2G448368	chromsome_1:33408582-33409730	WT_root	R101_root	21.4248	9.23861	-1.21354	3.40879	0.000652522	0.00545481	yes	AT2G17880.1
GRMZM2G474088	chromsome_6:114094905-114097011	WT_root	R101_root	8.67986	3.75007	-1.21075	2.66764	0.00763858	0.0444627	yes	AT1G60010.1
AC203957.3_FG004	chromsome_2:174469494-174470137	WT_root	R101_root	72.5624	31.3605	-1.21027	3.42145	0.000622891	0.00524035	yes	AT1G75390.1	AtbZIP44,bZIP44
GRMZM2G469371	chromsome_1:86945035-86945851	WT_root	R101_root	17.4133	7.52932	-1.2096	2.70477	0.00683523	0.0405174	yes	AT2G18650.1	MEE16
GRMZM2G148908	chromsome_1:236571806-236577676	WT_root	R101_root	26.6922	11.597	-1.20266	3.08899	0.00200837	0.0143963	yes	AT3G47160.1
GRMZM2G144581	chromsome_5:127602042-127605592	WT_root	R101_root	33.8844	14.7425	-1.20064	3.54401	0.000394086	0.00352124	yes	AT4G10850.1
GRMZM2G171752	chromsome_9:5453680-5455461	WT_root	R101_root	30.8233	13.4418	-1.1973	3.39437	0.000687858	0.00570939	yes	AT1G78020.1
GRMZM2G154987	chromsome_5:152211395-152212642	WT_root	R101_root	14.1638	6.18583	-1.19516	3.1318	0.00173737	0.0127168	yes	AT2G26040.1	PYL2,RCAR14
GRMZM5G887009	chromsome_9:146062601-146071470	WT_root	R101_root	26.0621	11.3826	-1.19512	2.86685	0.00414575	0.0266508	yes
AC233935.1_FG005	chromsome_1:40912997-40914398	WT_root	R101_root	9.00971	3.93755	-1.19418	2.68437	0.00726666	0.0426465	yes	AT3G55370.3	OBP3
GRMZM2G363272	chromsome_1:299901032-299903138	WT_root	R101_root	11.9576	5.25444	-1.18632	2.9077	0.00364093	0.023889	yes
GRMZM2G123667	chromsome_4:207978206-207980920	WT_root	R101_root	39.1261	17.2123	-1.18469	3.1861	0.00144206	0.0108324	yes	AT5G08790.1	anac081,ATAF2
GRMZM2G060029	chromsome_5:48678185-48680406	WT_root	R101_root	9.46686	4.17058	-1.18264	3.41802	0.000630786	0.00529772	yes	AT1G61350.1
GRMZM2G423686	chromsome_8:99001522-99002364	WT_root	R101_root	39.9573	17.6339	-1.1801	3.37884	0.000727926	0.00599697	yes
GRMZM2G144224	chromsome_1:46232263-46233515	WT_root	R101_root	64.4619	28.516	-1.17667	4.08576	4.39335e-05	0.000507268	yes	AT5G05440.1	PYL5,RCAR8
GRMZM2G070109	chromsome_8:21389075-21390843	WT_root	R101_root	38.554	17.0661	-1.17574	3.79741	0.000146213	0.00147289	yes	AT4G39490.1	CYP96A10
GRMZM2G038490	chromsome_7:176522990-176524295	WT_root	R101_root	15.5129	6.86724	-1.17566	3.10055	0.00193163	0.0139223	yes	AT4G36010.1
GRMZM2G047626	chromsome_3:127296668-127298318	WT_root	R101_root	23.1456	10.2534	-1.17464	3.58053	0.000342895	0.0031172	yes	AT5G59780.3	ATMYB59,ATMYB59-1,ATMYB59-2,ATMYB59-3,MYB59
GRMZM2G157113	chromsome_6:116796639-116798770	WT_root	R101_root	8.38487	3.72361	-1.17109	2.65388	0.00795718	0.0459971	yes	AT5G16370.1	AAE5
GRMZM2G078210	chromsome_3:199561298-199564254	WT_root	R101_root	8.71065	3.86993	-1.17047	2.80472	0.00503603	0.0313753	yes	AT4G29310.1
AC193500.3_FG003	chromsome_1:1779987-1782907	WT_root	R101_root	16.1756	7.18736	-1.17029	2.97876	0.00289419	0.0196624	yes	AT1G62600.1
GRMZM2G023811	chromsome_9:63685221-63685530	WT_root	R101_root	1913.12	853.872	-1.16384	3.78521	0.00015358	0.00153781	yes
GRMZM2G138937	chromsome_10:113302164-113304045	WT_root	R101_root	25.0274	11.1752	-1.16321	3.62436	0.00028968	0.00268882	yes	AT1G47980.1
AC187843.3_FG006	chromsome_10:7440079-7440550	WT_root	R101_root	88.5549	39.6916	-1.15774	3.17265	0.00151057	0.0112754	yes
GRMZM2G510249	chromsome_7:172591201-172591987	WT_root	R101_root	23531.1	10567.9	-1.15488	2.90859	0.00363065	0.023832	yes
GRMZM2G106190	chromsome_6:149475222-149476915	WT_root	R101_root	692.189	311.251	-1.15309	3.08359	0.0020452	0.0146216	yes	AT2G27510.1	ATFD3,FD3
GRMZM2G141859	chromsome_8:133946984-133949080	WT_root	R101_root	9.48034	4.26312	-1.15303	2.96458	0.003031	0.0204501	yes	AT1G07630.1	PLL5
AC234520.1_FG003	chromsome_1:164369080-164369911	WT_root	R101_root	97.0348	43.7214	-1.15016	3.57494	0.000350304	0.00317655	yes	AT2G03500.1
GRMZM5G811908	chromsome_5:205181654-205182327	WT_root	R101_root	33.2366	14.9921	-1.14857	3.0164	0.00255794	0.0176965	yes	AT5G37660.2	PDLP7
GRMZM2G035285	chromsome_9:62353669-62354726	WT_root	R101_root	25.298	11.418	-1.14772	3.37986	0.000725234	0.00597781	yes
GRMZM5G829304	chromsome_7:124923645-124925033	WT_root	R101_root	13.5392	6.11733	-1.14617	3.13153	0.00173896	0.012727	yes
GRMZM2G055809	chromsome_7:105061999-105063230	WT_root	R101_root	48.6612	22.0828	-1.13985	3.49153	0.000480255	0.00418094	yes	AT1G60010.1
GRMZM2G460566	chromsome_8:159951245-159952462	WT_root	R101_root	21.3409	9.69846	-1.13779	3.18017	0.0014719	0.0110274	yes
GRMZM2G055101	chromsome_1:22639251-22643698	WT_root	R101_root	33.2385	15.1586	-1.13272	3.94947	7.83243e-05	0.000848348	yes	AT4G33840.1
GRMZM2G438840	chromsome_9:152256776-152260287	WT_root	R101_root	4.37438	1.99528	-1.13248	2.9514	0.00316336	0.0212048	yes	AT4G28650.1
GRMZM2G463953	chromsome_9:84224218-84225268	WT_root	R101_root	20.8439	9.51461	-1.13141	3.10889	0.0018779	0.0135889	yes	AT1G80180.1
GRMZM2G129674	chromsome_1:17462083-17463751	WT_root	R101_root	100.876	46.0491	-1.13134	3.71806	0.00020076	0.00194804	yes	AT1G72360.1	HRE1
GRMZM2G368491	chromsome_3:227478165-227479880	WT_root	R101_root	9.20548	4.20825	-1.12927	2.92422	0.00345321	0.0228407	yes	AT1G75390.1	AtbZIP44,bZIP44
GRMZM2G366520	chromsome_3:208713986-208715619	WT_root	R101_root	58.2254	26.6648	-1.12671	3.29959	0.000968267	0.0076852	yes	AT1G30840.1	ATPUP4,PUP4
GRMZM2G003426	chromsome_1:218800497-218801330	WT_root	R101_root	291.798	134.016	-1.12256	3.76696	0.000165247	0.00163991	yes
GRMZM2G133684	chromsome_1:261664017-261666599	WT_root	R101_root	55.621	25.562	-1.12163	3.6002	0.000317976	0.0029169	yes	AT5G62720.1
GRMZM2G132693	chromsome_3:23101309-23102645	WT_root	R101_root	118.352	54.4012	-1.12137	4.08681	4.3734e-05	0.000505262	yes	AT3G02550.1	LBD41
GRMZM2G153645	chromsome_1:213655165-213664129	WT_root	R101_root	60.8269	28.0483	-1.11679	2.74945	0.00596956	0.0361826	yes
GRMZM2G470143	chromsome_8:151059508-151060666	WT_root	R101_root	17.0509	7.87581	-1.11435	2.91523	0.0035543	0.0234037	yes
GRMZM2G176430	chromsome_7:132515986-132518574	WT_root	R101_root	21.1072	9.75495	-1.11353	3.44834	0.00056405	0.00480891	yes	AT5G47560.1	ATSDAT,ATTDT,TDT
GRMZM2G000932	chromsome_9:24485725-24487699	WT_root	R101_root	11.7626	5.43725	-1.11326	2.76046	0.00577204	0.0351813	yes	AT4G24050.1
GRMZM2G474033	chromsome_2:5498740-5502129	WT_root	R101_root	5.92701	2.74026	-1.11299	3.06326	0.00218941	0.0155006	yes
GRMZM2G034623	chromsome_9:69569539-69570411	WT_root	R101_root	51.709	23.9694	-1.10922	3.47185	0.000516892	0.00445724	yes	AT5G41761.1
GRMZM2G130149	chromsome_1:150708019-150712855	WT_root	R101_root	19.7841	9.17382	-1.10875	2.85599	0.0042903	0.0274326	yes	AT5G59780.3	ATMYB59,ATMYB59-1,ATMYB59-2,ATMYB59-3,MYB59
AC225176.2_FG003	chromsome_10:122801552-122802291	WT_root	R101_root	228.704	106.11	-1.10792	3.80149	0.000143829	0.00145166	yes
GRMZM2G007698	chromsome_10:76174083-76176189	WT_root	R101_root	5.7595	2.68569	-1.10065	2.63179	0.00849358	0.0485608	yes	AT3G48280.1	CYP71A25
GRMZM2G000195	chromsome_4:207082255-207085258	WT_root	R101_root	6.3959	2.99815	-1.09307	3.08968	0.0020037	0.0143672	yes	AT4G11610.1
GRMZM2G093270	chromsome_9:112331861-112334178	WT_root	R101_root	14.3372	6.73243	-1.09057	3.22399	0.00126416	0.00967609	yes	AT4G17900.1
GRMZM2G091047	chromsome_3:1349260-1350341	WT_root	R101_root	19.1762	9.01579	-1.08879	2.95349	0.00314204	0.0210852	yes
GRMZM2G181231	chromsome_1:223763403-223765426	WT_root	R101_root	9.71666	4.5788	-1.08549	2.68474	0.00725862	0.0426088	yes	AT1G33260.2
GRMZM2G058760	chromsome_1:285137081-285140683	WT_root	R101_root	385.805	183.459	-1.07241	2.94633	0.00321565	0.0215067	yes	AT4G05390.1	ATRFNR1,RFNR1
GRMZM2G019771	chromsome_8:74621037-74622668	WT_root	R101_root	15.8008	7.52922	-1.06943	2.85401	0.00431707	0.027575	yes	AT1G29380.1
GRMZM2G366681	chromsome_1:295987583-295988952	WT_root	R101_root	41.7731	19.9143	-1.06877	3.69736	0.00021785	0.00209411	yes
GRMZM2G074381	chromsome_3:37092812-37099056	WT_root	R101_root	10.8232	5.16473	-1.06736	3.1585	0.00158586	0.011757	yes	AT5G18610.1
GRMZM2G127909	chromsome_9:11072984-11073335	WT_root	R101_root	1158.37	553.645	-1.06506	3.59425	0.000325327	0.00297543	yes
GRMZM2G165192	chromsome_3:178409356-178411316	WT_root	R101_root	74.112	35.4334	-1.0646	3.66312	0.000249166	0.00235628	yes	AT2G39980.1
GRMZM5G850092	chromsome_4:196983547-196984915	WT_root	R101_root	17.1721	8.23527	-1.06018	3.06265	0.00219388	0.0155278	yes	AT2G44730.1
GRMZM2G079613	chromsome_6:157412165-157414715	WT_root	R101_root	16.9051	8.12231	-1.0575	3.13645	0.00171008	0.0125438	yes	AT1G04770.1
GRMZM2G125522	chromsome_3:178553777-178555626	WT_root	R101_root	14.8215	7.13875	-1.05395	3.15016	0.00163178	0.0120497	yes	AT5G58900.1
GRMZM2G145914	chromsome_8:88039962-88047508	WT_root	R101_root	43.8384	21.1734	-1.04994	3.52351	0.000425868	0.00376626	yes	AT4G02940.1
GRMZM2G148495	chromsome_10:143441762-143443560	WT_root	R101_root	20.3735	9.87894	-1.04427	2.87418	0.00405072	0.0261363	yes
GRMZM2G383408	chromsome_1:248732990-248736332	WT_root	R101_root	35.9066	17.4334	-1.0424	3.64651	0.000265825	0.00249415	yes	AT1G69040.2	ACR4
GRMZM2G163242	chromsome_7:176548662-176551141	WT_root	R101_root	8.19784	3.9991	-1.03557	3.06673	0.00216416	0.0153461	yes	AT4G34940.1	ARO1
GRMZM2G475495	chromsome_1:182851363-182853431	WT_root	R101_root	5.69573	2.78268	-1.0334	2.65647	0.00789624	0.0457041	yes	AT5G55670.1
GRMZM2G040115	chromsome_2:2034097-2037481	WT_root	R101_root	17.237	8.4356	-1.03095	3.12878	0.00175531	0.0128292	yes	AT3G19850.1
AC195785.3_FG004	chromsome_1:180815571-180818715	WT_root	R101_root	10.6019	5.19258	-1.0298	3.22824	0.00124552	0.00955262	yes	AT5G35370.1
GRMZM2G090865	chromsome_2:191129917-191131049	WT_root	R101_root	42.0157	20.5958	-1.02858	2.98572	0.00282909	0.0192857	yes
GRMZM2G128682	chromsome_8:86584441-86586470	WT_root	R101_root	46.3406	22.7272	-1.02785	3.64774	0.00026456	0.0024836	yes	AT4G02330.1	ATPMEPCRB
GRMZM2G041462	chromsome_7:142396099-142397912	WT_root	R101_root	31.1359	15.3005	-1.025	3.41952	0.000627325	0.00527228	yes	AT2G46680.1	ATHB-7,ATHB7,HB-7
AC203966.5_FG005	chromsome_1:299528034-299529150	WT_root	R101_root	17.7011	8.71193	-1.02278	2.77455	0.00552776	0.0339253	yes	AT5G51810.1	AT2353,ATGA20OX2,GA20OX2
GRMZM2G354615	chromsome_7:95446339-95451284	WT_root	R101_root	36.8233	18.1269	-1.02249	3.38291	0.000717217	0.00592042	yes	AT1G05700.1
GRMZM2G070468	chromsome_2:11055742-11060623	WT_root	R101_root	20.7182	10.2309	-1.01796	3.08242	0.00205322	0.0146707	yes	AT1G32910.1
GRMZM2G349268	chromsome_3:88011202-88012712	WT_root	R101_root	18.0631	8.929	-1.01648	3.02	0.00252776	0.0175177	yes	AT3G52060.1
GRMZM2G440208	chromsome_4:18573472-18575395	WT_root	R101_root	432.639	214.46	-1.01246	2.82959	0.00466081	0.0294071	yes	AT5G41670.1
GRMZM2G031504	chromsome_7:5272455-5273315	WT_root	R101_root	137.788	68.3059	-1.01237	3.56928	0.000357958	0.00323756	yes
GRMZM2G031131	chromsome_7:43770199-43771060	WT_root	R101_root	11533.2	5743.5	-1.00579	2.86908	0.00411673	0.0264915	yes
GRMZM2G131378	chromsome_4:36040437-36042330	WT_root	R101_root	26.207	13.1035	-1	3.25407	0.00113763	0.00883846	yes	AT2G38110.1	ATGPAT6,GPAT6
GRMZM2G004795	chromsome_6:160013892-160022472	WT_root	R101_root	24.7666	12.4037	-0.997621	2.66242	0.00775815	0.0450338	yes	AT2G19810.1
GRMZM2G413687	chromsome_8:115637750-115638759	WT_root	R101_root	22.3237	11.2105	-0.993721	2.75061	0.00594838	0.036076	yes	AT1G07090.1	LSH6
GRMZM2G146644	chromsome_3:7599913-7604652	WT_root	R101_root	9.40555	4.73176	-0.991137	2.66093	0.00779262	0.0451987	yes	AT1G75450.2	ATCKX5,ATCKX6,CKX5
GRMZM2G132763	chromsome_1:187587611-187591058	WT_root	R101_root	4.82536	2.43936	-0.984133	2.72801	0.0063717	0.0381992	yes	AT1G17750.1	AtPEPR2,PEPR2
GRMZM2G002915	chromsome_2:178132929-178135195	WT_root	R101_root	66.8043	33.8162	-0.982224	3.29929	0.000969285	0.00769219	yes	AT3G01470.1	ATHB-1,ATHB1,HAT5,HB-1,HD-ZIP-1
GRMZM5G853852	chromsome_5:3547408-3549734	WT_root	R101_root	8.25934	4.18187	-0.981876	2.71974	0.00653342	0.0390199	yes
GRMZM2G030223	chromsome_1:35214344-35216784	WT_root	R101_root	8.42274	4.26721	-0.980996	2.7818	0.00540585	0.0332978	yes	AT3G54950.1	PLA IIIA,PLP7
GRMZM2G121360	chromsome_9:130092638-130094821	WT_root	R101_root	45.4612	23.0772	-0.978169	3.48019	0.000501061	0.0043388	yes	AT3G06130.1
GRMZM2G089528	chromsome_1:207274163-207276641	WT_root	R101_root	16.1488	8.2027	-0.977256	3.08289	0.00205002	0.0146508	yes	AT4G12320.1	CYP706A6
GRMZM2G162056	chromsome_2:117733988-117734742	WT_root	R101_root	34.5926	17.5796	-0.976556	2.70563	0.0068176	0.040431	yes	AT2G32030.1
GRMZM2G019777	chromsome_8:170223212-170225726	WT_root	R101_root	23.9813	12.2134	-0.97345	3.31746	0.000908394	0.00726875	yes	AT5G01830.1
GRMZM2G159732	chromsome_10:109703209-109707863	WT_root	R101_root	14.555	7.41758	-0.972491	2.78472	0.00535748	0.0330471	yes	AT3G01930.2
GRMZM2G000154	chromsome_2:175260142-175261141	WT_root	R101_root	20.6008	10.5086	-0.971131	2.66684	0.00765681	0.0445514	yes
GRMZM2G090279	chromsome_2:13615537-13617630	WT_root	R101_root	13.217	6.7477	-0.969924	2.93447	0.00334121	0.0222144	yes	AT3G03550.1
GRMZM5G896260	chromsome_4:187420369-187421425	WT_root	R101_root	30.3772	15.5861	-0.962726	2.8947	0.00379525	0.0247434	yes	AT4G15550.1	IAGLU
GRMZM2G013530	chromsome_7:144096591-144098353	WT_root	R101_root	12.3323	6.35588	-0.956284	2.68743	0.00720032	0.0423216	yes	AT5G48930.1	HCT
GRMZM2G148937	chromsome_5:1543676-1546723	WT_root	R101_root	17.6016	9.12005	-0.948593	3.00844	0.00262597	0.0180953	yes	AT1G71870.1
GRMZM2G148561	chromsome_4:69920107-69921324	WT_root	R101_root	36.3367	18.869	-0.945413	3.00219	0.00268048	0.0184112	yes	AT4G31550.2	ATWRKY11,WRKY11
GRMZM2G004356	chromsome_5:4217350-4222264	WT_root	R101_root	14.0334	7.28741	-0.945388	2.99662	0.0027299	0.0187026	yes	AT4G02590.1	UNE12
GRMZM2G092128	chromsome_2:13777100-13778747	WT_root	R101_root	12.7168	6.60446	-0.945221	2.6386	0.00832502	0.0477555	yes	AT2G35930.1	PUB23
GRMZM2G445575	chromsome_10:144522745-144530387	WT_root	R101_root	69.9034	36.4829	-0.938143	3.19666	0.00139026	0.0104994	yes	AT5G10030.1	OBF4,TGA4
GRMZM2G374085	chromsome_8:10392287-10394005	WT_root	R101_root	34.2018	17.8545	-0.937789	2.96184	0.00305802	0.0206051	yes
GRMZM2G074540	chromsome_8:145138886-145141631	WT_root	R101_root	18.6509	9.7551	-0.935016	3.14099	0.00168378	0.0123775	yes	AT5G24030.1	SLAH3
GRMZM2G340444	chromsome_6:138584910-138586639	WT_root	R101_root	44.8657	23.5011	-0.932887	3.03851	0.00237751	0.0166275	yes	AT4G40070.1
GRMZM2G527891	chromsome_2:177946632-177953415	WT_root	R101_root	57.1531	29.9458	-0.93248	3.22994	0.00123815	0.0095044	yes	AT1G23870.1	ATTPS9,TPS9
AC233870.1_FG003	chromsome_6:167033769-167036545	WT_root	R101_root	14.3206	7.51056	-0.9311	3.01926	0.0025339	0.0175537	yes	AT2G25930.1	ELF3,PYK20
GRMZM2G013581	chromsome_6:34825302-34826663	WT_root	R101_root	123.023	64.5471	-0.930499	3.38409	0.000714152	0.0058982	yes	AT3G46130.1	ATMYB48,ATMYB48-1,ATMYB48-2,ATMYB48-3,MYB48
GRMZM2G050305	chromsome_2:196293688-196295310	WT_root	R101_root	18.549	9.75432	-0.927227	2.88257	0.00394448	0.0255574	yes	AT4G38620.1	ATMYB4,MYB4
GRMZM2G140269	chromsome_5:19810223-19810765	WT_root	R101_root	191.199	100.788	-0.923749	3.14481	0.00166195	0.0122404	yes
GRMZM2G343048	chromsome_9:65522063-65523189	WT_root	R101_root	22.4858	11.867	-0.922061	2.74896	0.00597844	0.0362275	yes
GRMZM2G177535	chromsome_5:51423141-51426463	WT_root	R101_root	16.5922	8.78425	-0.917513	3.13078	0.00174341	0.0127548	yes	AT1G72300.1
GRMZM2G129585	chromsome_4:32689692-32691159	WT_root	R101_root	37.9747	20.1068	-0.917359	3.13941	0.00169288	0.0124362	yes	AT3G61460.1	BRH1
GRMZM2G322817	chromsome_2:14222091-14223009	WT_root	R101_root	75.2223	39.9765	-0.912009	3.10443	0.00190648	0.0137664	yes	AT5G47060.1
GRMZM2G093809	chromsome_1:179978934-179982266	WT_root	R101_root	7.41613	3.94223	-0.911655	2.70904	0.00674777	0.0400875	yes	AT5G49660.1
GRMZM2G168732	chromsome_10:108059431-108061919	WT_root	R101_root	16.7568	8.91772	-0.910001	2.77934	0.005447	0.0335117	yes
GRMZM2G080537	chromsome_5:186942056-186945651	WT_root	R101_root	12.3078	6.5581	-0.908221	3.12219	0.0017951	0.0130757	yes	AT2G02220.1	ATPSKR1,PSKR1
GRMZM2G145461	chromsome_6:82862562-82863789	WT_root	R101_root	24.8085	13.2566	-0.90413	2.74099	0.00612539	0.0369672	yes	AT3G12500.1	ATHCHIB,B-CHI,CHI-B,HCHIB,PR-3,PR3
GRMZM2G012858	chromsome_2:114341521-114349465	WT_root	R101_root	25.0199	13.3947	-0.901415	2.88253	0.00394493	0.0255599	yes
GRMZM5G816386	chromsome_7:159410296-159411208	WT_root	R101_root	80.0019	42.8875	-0.899478	3.1178	0.00182204	0.0132413	yes
GRMZM2G041714	chromsome_6:100200185-100201443	WT_root	R101_root	198.559	106.698	-0.896036	3.09043	0.00199868	0.0143364	yes	AT3G05550.1
GRMZM2G046297	chromsome_1:63098165-63100360	WT_root	R101_root	16.4278	8.84047	-0.893942	2.65375	0.00796027	0.0460115	yes	AT1G61590.1
GRMZM2G149905	chromsome_2:1690844-1692259	WT_root	R101_root	26.7011	14.3762	-0.893212	2.87931	0.00398541	0.0257815	yes
GRMZM2G026780	chromsome_1:270831293-270832294	WT_root	R101_root	47.4734	25.5981	-0.891082	2.94711	0.00320757	0.0214602	yes
GRMZM2G060290	chromsome_9:100918972-100924859	WT_root	R101_root	18.9457	10.2175	-0.890832	2.96563	0.0030206	0.0203904	yes	AT5G06839.3	bZIP65,TGA10
GRMZM2G107226	chromsome_10:145374108-145375105	WT_root	R101_root	43.0661	23.312	-0.88548	2.82878	0.00467264	0.0294713	yes
GRMZM2G009223	chromsome_7:153821343-153823803	WT_root	R101_root	54.5221	29.5486	-0.883752	3.09006	0.00200114	0.0143517	yes	AT1G61800.1	ATGPT2,GPT2
GRMZM2G445944	chromsome_5:216602508-216603638	WT_root	R101_root	29.8689	16.207	-0.882027	2.74197	0.00610722	0.0368765	yes	AT5G23280.1
GRMZM2G004641	chromsome_1:13641525-13645372	WT_root	R101_root	29.5933	16.0828	-0.879752	2.79446	0.00519863	0.0322236	yes	AT2G16400.1	BLH7
GRMZM5G843876	chromsome_1:101830080-101832342	WT_root	R101_root	15.93	8.66102	-0.879134	2.62809	0.00858662	0.0490011	yes
GRMZM2G065829	chromsome_8:141911964-141913894	WT_root	R101_root	46.4548	25.3165	-0.875748	2.65164	0.0080103	0.0462505	yes
GRMZM2G388684	chromsome_1:2692900-2694270	WT_root	R101_root	35.7002	19.5077	-0.871888	2.8697	0.00410858	0.0264469	yes	AT2G36870.1	XTH32
GRMZM2G149442	chromsome_1:205561465-205565725	WT_root	R101_root	9.84896	5.3864	-0.870651	2.66603	0.00767527	0.0446396	yes	AT3G22180.1
GRMZM2G163195	chromsome_5:214534478-214537417	WT_root	R101_root	10.2985	5.63989	-0.86869	2.73196	0.00629579	0.037817	yes	AT5G60700.1
GRMZM2G082520	chromsome_9:116354838-116356709	WT_root	R101_root	39.5147	21.6741	-0.866419	2.82973	0.00465875	0.0293967	yes	AT1G65680.1	ATEXPB2,ATHEXP BETA 1.4,EXPB2
GRMZM5G822947	chromsome_4:183912539-183913372	WT_root	R101_root	98.9412	54.2988	-0.865651	2.79156	0.00524544	0.0324644	yes	AT5G27760.1
GRMZM2G109674	chromsome_10:630576-635325	WT_root	R101_root	13.1774	7.2483	-0.862349	3.04596	0.00231941	0.016282	yes	AT2G29970.1
GRMZM2G170982	chromsome_1:222980061-222981812	WT_root	R101_root	21.1827	11.6531	-0.862175	2.71276	0.00667251	0.0397139	yes	AT2G46620.1
GRMZM2G351937	chromsome_8:131526401-131529249	WT_root	R101_root	22.682	12.483	-0.861583	2.97816	0.00289989	0.019696	yes	AT3G53380.1
GRMZM2G077127	chromsome_1:22437816-22440310	WT_root	R101_root	24.5281	13.5061	-0.860819	2.88285	0.00394097	0.0255387	yes	AT3G03990.1
GRMZM2G440003	chromsome_8:171784917-171786870	WT_root	R101_root	70.787	39.0397	-0.858541	3.03733	0.00238686	0.0166841	yes	AT2G23620.1	ATMES1,MES1
GRMZM2G098290	chromsome_10:146465597-146471079	WT_root	R101_root	78.7042	43.5875	-0.852528	2.75686	0.00583587	0.0355027	yes	AT5G35630.1	ATGSL1,GLN2,GS2
GRMZM2G020772	chromsome_3:18996739-18999259	WT_root	R101_root	57.3214	31.7794	-0.85098	2.74345	0.00607969	0.0367389	yes	AT2G38090.1
GRMZM2G106445	chromsome_2:6974429-6975364	WT_root	R101_root	248.558	138.495	-0.843749	3.01741	0.00254944	0.0176449	yes	AT4G10265.1
GRMZM2G023346	chromsome_7:161346806-161349645	WT_root	R101_root	11.5742	6.45556	-0.842297	2.62691	0.00861649	0.0491427	yes	AT5G48130.1
GRMZM2G056600	chromsome_7:129263775-129265926	WT_root	R101_root	24.0409	13.4865	-0.833975	2.85757	0.00426905	0.0273176	yes	AT4G40060.1	ATHB-16,ATHB16,HB16
GRMZM2G084947	chromsome_9:74919300-74920595	WT_root	R101_root	49.8661	28.1132	-0.826812	2.84673	0.00441714	0.0281126	yes	AT4G29110.1
GRMZM2G474602	chromsome_1:111568674-111569656	WT_root	R101_root	64.1023	36.1525	-0.826281	2.66923	0.00760254	0.0442862	yes
GRMZM2G410095	chromsome_10:95915438-95919292	WT_root	R101_root	32.966	18.6294	-0.823398	2.82512	0.00472633	0.0297549	yes
GRMZM2G443525	chromsome_1:164086815-164092155	WT_root	R101_root	20.6946	11.697	-0.823111	2.88159	0.00395679	0.0256254	yes	AT4G33300.1	ADR1-L1
GRMZM2G044004	chromsome_3:230523606-230528190	WT_root	R101_root	16.0526	9.1401	-0.812526	2.65402	0.00795381	0.0459813	yes	AT3G51950.1
GRMZM2G177077	chromsome_10:99364725-99371326	WT_root	R101_root	83.535	47.735	-0.807334	2.66274	0.00775082	0.0449987	yes	AT5G13110.1	G6PD2
GRMZM2G176595	chromsome_1:91875821-91877199	WT_root	R101_root	207.885	119.125	-0.803314	2.91808	0.00352192	0.0232232	yes	AT1G65680.1	ATEXPB2,ATHEXP BETA 1.4,EXPB2
GRMZM2G152089	chromsome_2:99381929-99382694	WT_root	R101_root	103.107	59.1351	-0.802053	2.73158	0.00630318	0.0378532	yes
AC205362.4_FG002	chromsome_6:18156458-18158445	WT_root	R101_root	133.038	76.3226	-0.801654	2.92696	0.00342298	0.0226734	yes	AT5G49630.1	AAP6
GRMZM2G046669	chromsome_9:14200644-14202039	WT_root	R101_root	254.789	146.304	-0.800338	2.66974	0.00759106	0.0442299	yes	AT1G52820.1
GRMZM2G353209	chromsome_6:148940628-148944126	WT_root	R101_root	15.2358	8.89206	-0.776875	2.64358	0.00820344	0.0471746	yes	AT2G39940.1	COI1
GRMZM2G453565	chromsome_8:26070556-26073836	WT_root	R101_root	18.4999	10.7979	-0.776762	2.63057	0.0085241	0.0487074	yes	AT4G11050.1	AtGH9C3,GH9C3
GRMZM2G371606	chromsome_3:220677595-220683096	WT_root	R101_root	35.254	20.658	-0.771088	2.74112	0.00612297	0.0369543	yes	AT3G25690.1	CHUP1
GRMZM2G056772	chromsome_7:174569384-174570192	WT_root	R101_root	264.09	435.336	0.721098	-2.64082	0.00827064	0.0474957	yes	AT5G01740.1
GRMZM2G082484	chromsome_1:224444113-224447387	WT_root	R101_root	71.4786	117.983	0.722998	-2.66276	0.00775034	0.0449964	yes	AT5G09810.1	ACT7
GRMZM2G118951	chromsome_6:132225946-132227629	WT_root	R101_root	96.7844	161.167	0.735706	-2.70854	0.00675797	0.0401385	yes	AT1G17620.1
GRMZM2G118403	chromsome_3:212694106-212699938	WT_root	R101_root	4.91842	8.2076	0.738765	-2.67304	0.00751672	0.0438734	yes
GRMZM2G110220	chromsome_9:2258592-2259952	WT_root	R101_root	43.4238	73.3124	0.755569	-2.71658	0.00659609	0.0393314	yes	AT1G70170.1	MMP
GRMZM2G414540	chromsome_1:285784280-285785704	WT_root	R101_root	60.7496	102.697	0.757455	-2.79453	0.00519758	0.0322181	yes	AT3G11820.1	AT-SYR1,ATSYP121,ATSYR1,PEN1,SYP121,SYR1
GRMZM2G071277	chromsome_5:196412744-196413807	WT_root	R101_root	43.3731	73.4567	0.760093	-2.62268	0.00872407	0.0496485	yes	AT3G61460.1	BRH1
GRMZM2G048129	chromsome_1:196052140-196054040	WT_root	R101_root	57.3038	97.2641	0.763277	-2.69145	0.00711414	0.0418958	yes	AT5G61820.1
GRMZM2G078409	chromsome_2:23542735-23543362	WT_root	R101_root	127.427	216.518	0.764814	-2.78088	0.00542115	0.0333764	yes
GRMZM2G040030	chromsome_1:280974313-280977248	WT_root	R101_root	107.079	182.188	0.766756	-2.80896	0.00497021	0.0310336	yes	AT3G50830.1	ATCOR413-PM2,COR413-PM2
GRMZM5G833124	chromsome_6:147655917-147660515	WT_root	R101_root	19.5344	33.2993	0.769476	-2.79805	0.00514118	0.0319227	yes	AT5G49820.1	EMB1879,RUS6
GRMZM2G132898	chromsome_1:105671917-105675900	WT_root	R101_root	34.7391	59.2874	0.771168	-2.80237	0.00507287	0.0315652	yes	AT4G15130.1	ATCCT2,CCT2
GRMZM2G704488	chromsome_9:135299181-135300357	WT_root	R101_root	164.703	281.326	0.772374	-2.783	0.00538587	0.0331951	yes	AT1G56430.1	ATNAS4,NAS4
GRMZM2G170692	chromsome_5:186795549-186798126	WT_root	R101_root	64.8394	110.942	0.77486	-2.81031	0.00494938	0.030925	yes	AT2G37040.1	ATPAL1,PAL1
GRMZM2G137788	chromsome_1:268736159-268740261	WT_root	R101_root	11.7465	20.119	0.776333	-2.80395	0.00504812	0.0314368	yes	AT1G66150.1	TMK1
GRMZM5G809908	chromsome_9:128947331-128948644	WT_root	R101_root	48.2631	82.7549	0.777926	-2.76214	0.00574235	0.0350313	yes
GRMZM5G885126	chromsome_1:287582773-287584575	WT_root	R101_root	132.98	228.045	0.778106	-2.83274	0.00461506	0.0291621	yes
GRMZM2G430266	chromsome_3:220854280-220857597	WT_root	R101_root	11.5401	19.7904	0.778149	-2.71712	0.00658522	0.0392797	yes	AT1G72790.1
GRMZM2G365544	chromsome_1:26765245-26770266	WT_root	R101_root	11.5437	19.8316	0.780701	-2.64728	0.00811433	0.0467497	yes	AT3G18660.2	GUX1,PGSIP1
GRMZM2G449681	chromsome_8:110214039-110216431	WT_root	R101_root	59.0456	102.096	0.790028	-2.74147	0.00611656	0.0369214	yes	AT2G38470.1	ATWRKY33,WRKY33
GRMZM2G034956	chromsome_9:135796453-135797695	WT_root	R101_root	167.857	290.25	0.790064	-2.81563	0.00486818	0.0304992	yes	AT1G56430.1	ATNAS4,NAS4
GRMZM5G829965	chromsome_9:112132858-112134162	WT_root	R101_root	41.2499	71.5241	0.794039	-2.75147	0.00593286	0.0359986	yes
GRMZM2G438202	chromsome_10:141824195-141825922	WT_root	R101_root	18.3614	31.8781	0.795895	-2.68954	0.00715498	0.0421002	yes	AT3G15210.1	ATERF-4,ATERF4,ERF4,RAP2.5
GRMZM2G118462	chromsome_8:174419192-174424343	WT_root	R101_root	18.4073	31.963	0.796122	-2.95321	0.0031449	0.0211019	yes	AT1G06410.1	ATTPS7,ATTPSA,TPS7
GRMZM2G179351	chromsome_1:183295639-183307124	WT_root	R101_root	5.89694	10.2403	0.796214	-2.73968	0.00614993	0.03709	yes	AT1G03370.1
GRMZM2G030036	chromsome_1:49287308-49289760	WT_root	R101_root	61.3114	106.483	0.796396	-2.89556	0.0037848	0.0246857	yes	AT1G56430.1	ATNAS4,NAS4
GRMZM2G123977	chromsome_3:181757575-181761519	WT_root	R101_root	10.8484	18.8574	0.797639	-2.72204	0.00648805	0.0387888	yes	AT3G12360.1	ITN1
GRMZM2G142249	chromsome_1:216871724-216878671	WT_root	R101_root	20.5053	35.7377	0.801445	-2.89693	0.00376828	0.024595	yes	AT3G47730.1	ABCA2,ATATH1,ATH1
GRMZM2G152877	chromsome_1:66955644-66961361	WT_root	R101_root	7.54481	13.2034	0.807353	-2.80231	0.00507388	0.0315702	yes	AT1G78280.1
GRMZM2G432796	chromsome_7:162983902-162989308	WT_root	R101_root	16.227	28.4442	0.809739	-2.92245	0.00347293	0.0229519	yes	AT1G74330.1
GRMZM2G451097	chromsome_7:169031100-169033108	WT_root	R101_root	11.9782	21.1621	0.821075	-2.6746	0.00748191	0.0437043	yes	AT4G11290.1
GRMZM5G889372	chromsome_9:136475635-136480652	WT_root	R101_root	19.3393	34.1707	0.821221	-3.05402	0.00225798	0.0159148	yes	AT3G05670.1
GRMZM2G082199	chromsome_3:180777341-180778777	WT_root	R101_root	149.77	264.852	0.822439	-3.0556	0.00224611	0.0158425	yes	AT3G55470.2
GRMZM2G003937	chromsome_2:208205738-208206806	WT_root	R101_root	69.5447	123.099	0.823808	-2.83655	0.00456041	0.0288726	yes
GRMZM2G359929	chromsome_1:269120632-269126154	WT_root	R101_root	7.93393	14.0447	0.823921	-2.81992	0.00480356	0.0301628	yes	AT2G01910.1	ATMAP65-6,MAP65-6
GRMZM2G080567	chromsome_7:165343671-165344572	WT_root	R101_root	79.8392	141.455	0.825172	-2.99507	0.00274381	0.0187834	yes	AT1G72510.1
GRMZM2G006071	chromsome_7:3162831-3167425	WT_root	R101_root	23.1996	41.1285	0.826035	-2.86897	0.00411807	0.0264991	yes	AT5G47620.1
GRMZM2G010987	chromsome_8:152747392-152749464	WT_root	R101_root	112.885	200.17	0.826369	-2.94055	0.00327632	0.021849	yes	AT3G16520.3	UGT88A1
GRMZM2G314396	chromsome_2:14534117-14542446	WT_root	R101_root	22.4071	39.7337	0.826406	-3.01237	0.00259213	0.0178965	yes	AT4G35310.1	ATCPK5,CPK5
GRMZM2G083894	chromsome_7:132631701-132633307	WT_root	R101_root	44.4192	78.7957	0.826932	-3.05112	0.00227989	0.0160438	yes	AT3G12630.1
GRMZM2G467007	chromsome_9:154305816-154311241	WT_root	R101_root	41.7456	74.1342	0.828513	-2.77124	0.00558438	0.0342201	yes	AT2G36290.1
GRMZM2G178955	chromsome_4:173308074-173313255	WT_root	R101_root	16.335	29.0179	0.828979	-2.97075	0.00297076	0.0201021	yes	AT5G35200.1
GRMZM2G043435	chromsome_6:159845288-159856611	WT_root	R101_root	17.7546	31.5656	0.830163	-3.03	0.00244551	0.0170303	yes	AT1G64060.1	ATRBOH F,ATRBOHF,RBOH F,RBOHAP108,RBOHF
GRMZM2G113016	chromsome_7:174530526-174534871	WT_root	R101_root	22.495	39.9937	0.830167	-2.9855	0.00283119	0.0192978	yes	AT1G09160.1
GRMZM2G379540	chromsome_10:139503678-139506341	WT_root	R101_root	62.7974	111.973	0.834372	-3.03086	0.00243857	0.0169899	yes	AT2G29050.1	ATRBL1,RBL1
GRMZM2G135743	chromsome_3:172049645-172056163	WT_root	R101_root	20.8695	37.2552	0.83605	-3.09448	0.00197157	0.0141697	yes	AT3G18660.2	GUX1,PGSIP1
GRMZM2G103128	chromsome_5:209863642-209868513	WT_root	R101_root	20.9966	37.4976	0.836646	-3.02342	0.00249932	0.0173505	yes	AT2G03220.1	ATFT1,ATFUT1,FT1,MUR2
GRMZM2G097116	chromsome_1:170302030-170305625	WT_root	R101_root	21.52	38.494	0.838957	-2.65755	0.007871	0.0455828	yes	AT1G63710.1	CYP86A7
GRMZM2G054361	chromsome_1:271768132-271770623	WT_root	R101_root	9.17646	16.4178	0.839249	-2.6619	0.00777021	0.0450915	yes	AT4G37770.1	ACS8
GRMZM2G333811	chromsome_3:222594452-222596230	WT_root	R101_root	76.8949	137.624	0.839777	-3.09908	0.00194124	0.0139807	yes	AT4G13340.1
GRMZM2G385167	chromsome_9:135550860-135552129	WT_root	R101_root	180.605	323.685	0.841751	-2.78091	0.0054206	0.033374	yes
GRMZM2G173341	chromsome_2:3805053-3807781	WT_root	R101_root	89.5911	160.772	0.84359	-2.85455	0.00430978	0.0275353	yes	AT5G16510.1
GRMZM2G057779	chromsome_2:183198558-183200448	WT_root	R101_root	31.8473	57.1567	0.843752	-3.06998	0.00214073	0.0152038	yes	AT5G57500.1
GRMZM2G134045	chromsome_9:112106771-112117584	WT_root	R101_root	14.074	25.3129	0.846847	-2.7102	0.00672419	0.0399695	yes	AT4G17890.1	AGD8
GRMZM2G143139	chromsome_3:224481365-224489030	WT_root	R101_root	14.8192	26.655	0.846939	-3.13363	0.00172659	0.0126491	yes	AT1G15520.1	ABCG40,ATABCG40,ATPDR12,PDR12
GRMZM2G087827	chromsome_5:36593491-36595356	WT_root	R101_root	15.0345	27.1065	0.850358	-2.62469	0.00867273	0.0494058	yes	AT1G28640.1
GRMZM5G803404	chromsome_2:101268262-101269356	WT_root	R101_root	40.9535	73.9073	0.851732	-2.82844	0.00467748	0.0294971	yes	AT5G60740.1
GRMZM2G028521	chromsome_1:10541839-10546402	WT_root	R101_root	19.1886	34.6855	0.854081	-2.88591	0.00390284	0.0253306	yes	AT1G02260.1
GRMZM5G856773	chromsome_7:159904187-159905227	WT_root	R101_root	60.5052	109.379	0.854209	-2.63938	0.00830588	0.0476633	yes
GRMZM2G434541	chromsome_3:206836130-206836703	WT_root	R101_root	133.837	242.317	0.856413	-2.94371	0.00324306	0.0216607	yes	AT1G59670.1	ATGSTU15,GSTU15
AC217947.4_FG002	chromsome_4:71536064-71541499	WT_root	R101_root	28.8334	52.2539	0.857801	-3.17318	0.0015078	0.0112577	yes	AT4G30210.2	AR2,ATR2
GRMZM2G421791	chromsome_6:159430958-159435222	WT_root	R101_root	14.5297	26.3455	0.858554	-2.99668	0.00272937	0.0186994	yes	AT1G28240.1
GRMZM2G106590	chromsome_10:71359369-71362812	WT_root	R101_root	21.7814	39.4986	0.858706	-2.78271	0.00539064	0.0332193	yes	AT1G34220.2
AC233955.1_FG003	chromsome_9:135306482-135307466	WT_root	R101_root	69.0491	125.527	0.862306	-3.09682	0.00195611	0.0140741	yes	AT1G56430.1	ATNAS4,NAS4
GRMZM2G127453	chromsome_3:191679049-191682126	WT_root	R101_root	37.503	68.2983	0.864845	-2.78688	0.00532182	0.0328622	yes	AT2G36835.1
GRMZM2G312481	chromsome_9:135720513-135721787	WT_root	R101_root	74.6778	136.284	0.867868	-2.94504	0.0032291	0.0215806	yes	AT1G56430.1	ATNAS4,NAS4
GRMZM2G014071	chromsome_4:211593843-211597848	WT_root	R101_root	21.0287	38.4198	0.869492	-2.76859	0.00562995	0.0344575	yes	AT3G52430.1	ATPAD4,PAD4
GRMZM2G357595	chromsome_4:186948837-186952130	WT_root	R101_root	35.9052	65.7686	0.873206	-3.00037	0.00269649	0.0185062	yes	AT3G10300.3
GRMZM2G146380	chromsome_5:176939480-176940584	WT_root	R101_root	22.2503	40.8095	0.875083	-2.69224	0.00709733	0.0418122	yes	AT3G04060.1	anac046,NAC046
GRMZM2G029082	chromsome_7:151404646-151409870	WT_root	R101_root	6.85417	12.5811	0.876208	-2.91857	0.00351642	0.023192	yes	AT3G05270.1
GRMZM2G066197	chromsome_7:161619111-161620899	WT_root	R101_root	141.481	260.785	0.882254	-2.8968	0.00376993	0.0246044	yes
GRMZM2G066876	chromsome_7:109149608-109158470	WT_root	R101_root	3.14507	5.81116	0.885731	-2.99033	0.00278679	0.0190366	yes	AT1G71010.1	FAB1C
GRMZM2G004949	chromsome_3:179226027-179229296	WT_root	R101_root	16.8593	31.1706	0.886639	-3.07324	0.00211746	0.0150632	yes	AT3G54020.1	AtIPCS1
GRMZM5G801949	chromsome_7:157438914-157441345	WT_root	R101_root	35.2376	65.245	0.888751	-2.86458	0.00417559	0.0268083	yes
GRMZM2G397402	chromsome_5:97500015-97501928	WT_root	R101_root	19.8532	36.8583	0.892616	-2.85194	0.00434532	0.027726	yes	AT2G30770.1	CYP71A13
GRMZM2G016290	chromsome_1:297751164-297752982	WT_root	R101_root	19.3167	35.872	0.893011	-2.63929	0.00830798	0.0476736	yes	AT2G43120.1
GRMZM2G168073	chromsome_1:63743877-63744855	WT_root	R101_root	65.8978	122.538	0.894925	-3.06216	0.00219747	0.0155493	yes	AT5G58400.1
GRMZM2G053987	chromsome_9:138430177-138436379	WT_root	R101_root	73.3133	136.499	0.896743	-3.07056	0.00213659	0.0151784	yes	AT3G45640.1	ATMAPK3,ATMPK3,MPK3
GRMZM2G043857	chromsome_1:41427634-41431457	WT_root	R101_root	12.3305	22.9805	0.898183	-3.14543	0.00165844	0.0122185	yes	AT2G24600.3
GRMZM2G016153	chromsome_8:103639164-103642053	WT_root	R101_root	35.6231	66.4308	0.899039	-3.05663	0.00223839	0.0157971	yes	AT1G57765.1
GRMZM2G431309	chromsome_2:207837258-207841334	WT_root	R101_root	12.7598	23.8173	0.900406	-3.13758	0.00170347	0.0125026	yes	AT1G50600.1	SCL5
GRMZM5G812272	chromsome_8:149077317-149080011	WT_root	R101_root	14.1209	26.4615	0.906067	-2.72205	0.0064879	0.0387881	yes	AT1G29860.1	ATWRKY71,WRKY71
GRMZM2G097728	chromsome_5:191079724-191083805	WT_root	R101_root	28.2846	53.1543	0.910169	-3.19385	0.00140388	0.0105858	yes	AT1G02130.1	ARA-5,ARA5,ATRAB1B,ATRABD2A,RA-5,RABD2A
GRMZM2G327459	chromsome_2:179449703-179458618	WT_root	R101_root	8.564	16.1155	0.912091	-2.72484	0.00643322	0.0385096	yes	AT2G01650.1	PUX2
GRMZM2G156517	chromsome_6:110386087-110389342	WT_root	R101_root	52.8533	99.4769	0.912369	-3.23269	0.00122631	0.00942596	yes	AT1G64230.1	UBC28
GRMZM2G169033	chromsome_4:181527347-181530838	WT_root	R101_root	6.58629	12.3967	0.912417	-2.79825	0.00513809	0.0319074	yes	AT5G09360.1	LAC14
GRMZM2G453575	chromsome_5:152743092-152744744	WT_root	R101_root	17.3477	32.6535	0.912494	-3.02667	0.00247261	0.0171908	yes	AT4G22030.1
GRMZM2G003506	chromsome_1:24674836-24677482	WT_root	R101_root	91.2906	171.836	0.912496	-3.1991	0.00137859	0.0104244	yes	AT5G47530.1
GRMZM2G040736	chromsome_2:2081847-2082630	WT_root	R101_root	20.6344	38.8461	0.912715	-2.62202	0.00874114	0.0497305	yes	AT5G62920.1	ARR6
GRMZM2G323888	chromsome_6:128465242-128466087	WT_root	R101_root	56.2212	105.948	0.914169	-3.20487	0.00135122	0.0102447	yes	AT3G15630.1
GRMZM2G470075	chromsome_2:203251724-203254623	WT_root	R101_root	12.8382	24.2004	0.914587	-2.85557	0.00429601	0.0274625	yes	AT3G21690.1
GRMZM2G079682	chromsome_5:180406519-180409539	WT_root	R101_root	27.8445	52.5626	0.916642	-3.28714	0.00101209	0.00798625	yes	AT3G27540.1
GRMZM2G059073	chromsome_8:157467208-157474003	WT_root	R101_root	10.9431	20.7006	0.919649	-3.05373	0.00226016	0.0159275	yes	AT3G21070.2	ATNADK-1,NADK1
GRMZM2G101769	chromsome_2:211210656-211213272	WT_root	R101_root	48.5025	91.7949	0.920355	-3.32694	0.00087806	0.00705861	yes	AT1G74950.1	JAZ2,TIFY10B
GRMZM2G062673	chromsome_2:33730475-33731690	WT_root	R101_root	26.0862	49.4025	0.921299	-3.10807	0.00188311	0.0136217	yes	AT4G03290.1
GRMZM2G179147	chromsome_5:200649228-200652026	WT_root	R101_root	36.8422	69.8188	0.922255	-2.97593	0.00292097	0.0198173	yes	AT4G19230.2	CYP707A1
GRMZM2G427097	chromsome_10:134053441-134059399	WT_root	R101_root	30.171	57.1889	0.922574	-3.09904	0.00194149	0.0139822	yes	AT5G07440.1	GDH2
GRMZM2G342039	chromsome_2:13303658-13310029	WT_root	R101_root	8.49973	16.1248	0.923789	-3.11821	0.0018195	0.013226	yes	AT1G32340.1	NHL8
GRMZM2G040298	chromsome_3:201013566-201015203	WT_root	R101_root	18.132	34.4847	0.927415	-3.0867	0.0020239	0.0144919	yes	AT3G58710.2	ATWRKY69,WRKY69
GRMZM2G141026	chromsome_6:158688400-158689808	WT_root	R101_root	13.0074	24.7475	0.927956	-2.74586	0.0060352	0.0365164	yes	AT4G35150.1
GRMZM2G022915	chromsome_3:214273956-214280038	WT_root	R101_root	4.17307	7.94308	0.92859	-2.74195	0.00610754	0.036878	yes	AT2G26650.1	AKT1,ATAKT1,KT1
GRMZM2G145024	chromsome_1:52771687-52775458	WT_root	R101_root	15.0119	28.5797	0.928885	-2.8227	0.00476212	0.0299435	yes	AT3G03610.1
GRMZM2G438299	chromsome_8:171597380-171598763	WT_root	R101_root	43.3316	82.5453	0.929767	-3.35024	0.000807419	0.00656287	yes	AT5G44860.1
GRMZM2G001930	chromsome_1:98354260-98357077	WT_root	R101_root	33.9754	65.0468	0.936987	-3.45577	0.000548728	0.00469408	yes	AT1G32640.1	ATMYC2,JAI1,JIN1,MYC2,RD22BP1,ZBF1
GRMZM2G058024	chromsome_8:169642472-169646603	WT_root	R101_root	13.4041	25.6648	0.937111	-2.7194	0.00653996	0.0390535	yes	AT3G11180.1
GRMZM2G382785	chromsome_5:50342869-50344805	WT_root	R101_root	17.9791	34.4613	0.938655	-3.1974	0.00138673	0.0104767	yes	AT3G29590.1	AT5MAT
GRMZM2G064655	chromsome_2:202417738-202419644	WT_root	R101_root	10.6668	20.4592	0.93963	-3.05119	0.00227935	0.0160407	yes	AT5G60200.1	TMO6
GRMZM2G080516	chromsome_10:139875909-139877865	WT_root	R101_root	12.3909	23.784	0.940709	-3.13671	0.00170853	0.0125339	yes	AT4G17500.1	ATERF-1,ERF-1
GRMZM2G052100	chromsome_10:116057033-116058081	WT_root	R101_root	175.481	336.899	0.940999	-3.43712	0.000587926	0.00498443	yes
GRMZM2G480364	chromsome_5:205927428-205928022	WT_root	R101_root	85.5215	164.226	0.941327	-3.22002	0.00128184	0.00979173	yes	AT1G19020.1
GRMZM2G014066	chromsome_8:149925711-149929308	WT_root	R101_root	11.0151	21.1547	0.941495	-3.03626	0.00239536	0.016734	yes	AT3G05700.1
GRMZM2G119736	chromsome_1:5325921-5327918	WT_root	R101_root	28.308	54.4249	0.943058	-3.18685	0.00143831	0.0108079	yes	AT4G00300.2
GRMZM2G032160	chromsome_7:104173692-104176328	WT_root	R101_root	79.8034	153.44	0.943155	-3.3924	0.000692835	0.00574565	yes	AT5G15870.1
GRMZM2G108714	chromsome_6:128052936-128055249	WT_root	R101_root	23.6979	45.5743	0.943463	-3.42584	0.000612901	0.00516746	yes	AT3G62160.1
GRMZM2G012724	chromsome_6:141413047-141415248	WT_root	R101_root	42.4581	81.9363	0.948461	-3.15655	0.0015965	0.0118243	yes	AT2G38470.1	ATWRKY33,WRKY33
GRMZM2G481886	chromsome_9:148225278-148226869	WT_root	R101_root	102.412	197.858	0.950076	-3.26249	0.00110439	0.00861364	yes
GRMZM2G081175	chromsome_9:143329346-143333500	WT_root	R101_root	33.7336	65.255	0.951902	-3.22031	0.00128054	0.00978326	yes	AT2G17840.1	ERD7
GRMZM2G165839	chromsome_4:28615663-28616929	WT_root	R101_root	15.144	29.3128	0.952782	-2.9651	0.00302587	0.0204214	yes	AT5G39110.1
GRMZM2G153434	chromsome_8:3883766-3891170	WT_root	R101_root	5.96291	11.5481	0.953568	-2.79471	0.00519464	0.0322028	yes	AT2G41050.1
GRMZM2G173425	chromsome_1:252257076-252261490	WT_root	R101_root	30.5428	59.2636	0.956313	-3.15118	0.0016261	0.0120123	yes	AT4G20380.2	LSD1
GRMZM2G070849	chromsome_1:51397953-51400225	WT_root	R101_root	12.2541	23.7919	0.957209	-3.05699	0.00223569	0.0157808	yes	AT1G48000.1	AtMYB112,MYB112
GRMZM2G105682	chromsome_7:1137267-1138555	WT_root	R101_root	122.719	238.862	0.960817	-3.55457	0.000378601	0.00340016	yes	AT2G32300.1	UCC1
GRMZM2G411653	chromsome_1:27637193-27648749	WT_root	R101_root	1.96886	3.84115	0.964178	-2.79173	0.0052427	0.0324499	yes	AT3G17920.1
GRMZM2G084694	chromsome_3:60778015-60781883	WT_root	R101_root	8.17572	15.9713	0.966068	-3.26831	0.0010819	0.00846055	yes	AT1G56560.1
GRMZM5G805609	chromsome_8:166780989-166783002	WT_root	R101_root	32.4887	63.4984	0.96678	-3.06283	0.00219257	0.0155199	yes	AT2G27500.2
GRMZM2G150172	chromsome_5:203926163-203934465	WT_root	R101_root	22.3323	43.6647	0.967338	-3.46559	0.000529079	0.00454761	yes	AT5G56170.1	LLG1
GRMZM2G125923	chromsome_10:113515150-113516898	WT_root	R101_root	35.7244	69.8603	0.967562	-3.44841	0.000563892	0.00480766	yes	AT1G08250.1	ADT6
GRMZM2G064750	chromsome_8:9630048-9633821	WT_root	R101_root	4.86863	9.52149	0.967672	-2.93363	0.00335024	0.0222651	yes	AT5G38260.1
GRMZM2G412986	chromsome_9:49015040-49020829	WT_root	R101_root	9.26081	18.1956	0.974379	-2.67356	0.00750514	0.0438153	yes	AT3G18170.1
GRMZM2G153575	chromsome_2:198399758-198404962	WT_root	R101_root	3.76561	7.41009	0.976607	-2.82321	0.00475454	0.029903	yes	AT3G54390.1
AC211276.4_FG008	chromsome_5:16416399-16417482	WT_root	R101_root	33.4893	66.0036	0.978844	-3.40574	0.000659855	0.005508	yes	AT3G52060.1
GRMZM2G099425	chromsome_2:205927100-205930764	WT_root	R101_root	9.33907	18.426	0.980394	-3.30834	0.000938512	0.00747948	yes	AT5G12480.1	CPK7
GRMZM2G115162	chromsome_1:300742094-300744814	WT_root	R101_root	5.05235	9.96897	0.980489	-2.969	0.00298774	0.0202018	yes	AT5G45110.1	ATNPR3,NPR3
GRMZM2G453349	chromsome_9:13352379-13359018	WT_root	R101_root	4.17075	8.24632	0.983445	-2.736	0.00621906	0.0374313	yes	AT5G58160.1
GRMZM2G447632	chromsome_3:206870711-206871675	WT_root	R101_root	89.6839	177.359	0.983755	-3.46039	0.000539385	0.00462434	yes	AT1G10360.1	ATGSTU18,GST29,GSTU18
GRMZM2G028438	chromsome_4:156022484-156024755	WT_root	R101_root	5.64988	11.209	0.98837	-2.79952	0.00511784	0.0318012	yes	AT5G52510.1	SCL8
GRMZM2G173630	chromsome_6:146118597-146121163	WT_root	R101_root	48.5168	96.4932	0.991942	-3.68514	0.000228578	0.00218442	yes	AT5G27320.1	ATGID1C,GID1C
GRMZM2G074443	chromsome_4:28623284-28624690	WT_root	R101_root	10.7209	21.3298	0.992449	-3.02962	0.00244863	0.0170472	yes	AT5G39110.1
GRMZM2G159503	chromsome_2:132259992-132260907	WT_root	R101_root	63.5347	126.824	0.997207	-3.54706	0.000389557	0.00348569	yes	AT1G58170.1
GRMZM2G113512	chromsome_2:209278353-209283777	WT_root	R101_root	12.3487	24.6539	0.997464	-3.19667	0.00139022	0.0104991	yes	AT1G18670.1	IBS1
GRMZM2G134878	chromsome_6:96561712-96562462	WT_root	R101_root	23.539	47.0195	0.998208	-2.92346	0.00346169	0.022887	yes	AT5G35090.1
GRMZM2G166767	chromsome_9:139381432-139385689	WT_root	R101_root	22.6236	45.2127	0.998896	-3.57799	0.000346243	0.00314382	yes	AT1G78570.1	ATRHM1,RHM1,ROL1
GRMZM2G703858	chromsome_1:192932650-192935281	WT_root	R101_root	32.0121	64.0071	0.999613	-3.42124	0.000623356	0.00524369	yes	AT3G25070.1	RIN4
GRMZM2G381739	chromsome_6:163815717-163818674	WT_root	R101_root	9.96091	19.9365	1.00106	-2.86653	0.00415	0.0266743	yes	AT3G12700.1
GRMZM2G010356	chromsome_2:112581873-112584654	WT_root	R101_root	4.41081	8.83987	1.00298	-2.71937	0.00654071	0.0390573	yes	AT1G70080.1
GRMZM2G020150	chromsome_6:156397490-156399348	WT_root	R101_root	10.8998	21.8467	1.00312	-3.1432	0.00167112	0.0122981	yes	AT3G15210.1	ATERF-4,ATERF4,ERF4,RAP2.5
GRMZM2G179550	chromsome_6:103680949-103682836	WT_root	R101_root	65.0373	130.417	1.00379	-3.28238	0.00102935	0.00810349	yes
GRMZM2G320827	chromsome_2:21267618-21268758	WT_root	R101_root	8.90376	17.8834	1.00614	-2.65221	0.00799666	0.046187	yes	AT3G24860.1
GRMZM2G087144	chromsome_7:141807874-141813323	WT_root	R101_root	6.8307	13.7363	1.00789	-3.12585	0.00177293	0.0129378	yes	AT5G41940.1
GRMZM2G083350	chromsome_8:19851096-19853367	WT_root	R101_root	42.712	85.9543	1.00893	-3.72431	0.000195846	0.00190564	yes	AT5G15130.1	ATWRKY72,WRKY72
GRMZM2G447347	chromsome_6:70291750-70293630	WT_root	R101_root	31.1032	62.6134	1.00941	-3.54382	0.000394373	0.00352351	yes	AT3G18180.1
GRMZM2G064106	chromsome_7:99535860-99539292	WT_root	R101_root	82.5684	166.266	1.00983	-3.67166	0.000240979	0.00228795	yes	AT4G39830.1
GRMZM2G101105	chromsome_1:220775955-220779312	WT_root	R101_root	10.2498	20.6603	1.01127	-3.03957	0.00236916	0.0165783	yes	AT4G15417.1	ATRTL1,RTL1
GRMZM2G090328	chromsome_4:229315806-229317342	WT_root	R101_root	8.58147	17.2979	1.0113	-2.86286	0.00419838	0.0269326	yes	AT4G22030.1
GRMZM2G310947	chromsome_1:180624634-180627010	WT_root	R101_root	73.4474	148.219	1.01295	-3.5863	0.000335407	0.00305681	yes	AT3G28510.1
GRMZM2G074761	chromsome_2:12298491-12300085	WT_root	R101_root	19.0268	38.4383	1.01451	-3.28148	0.00103262	0.00812578	yes	AT3G22370.1	AOX1A,ATAOX1A
GRMZM2G100650	chromsome_1:267333819-267336090	WT_root	R101_root	8.70468	17.6017	1.01585	-2.66954	0.00759561	0.0442525	yes	AT4G39670.1
GRMZM2G079109	chromsome_2:194036491-194041722	WT_root	R101_root	19.088	38.632	1.01713	-3.62825	0.000285345	0.00265372	yes	AT4G24160.1
GRMZM2G071100	chromsome_6:122664100-122665496	WT_root	R101_root	47.7372	96.6474	1.01762	-3.75402	0.000174024	0.00171691	yes	AT2G43290.1	MSS3
GRMZM2G032198	chromsome_3:130520349-130521198	WT_root	R101_root	48.4029	97.9998	1.01769	-3.60472	0.000312491	0.00287305	yes
GRMZM2G125448	chromsome_7:144027422-144028948	WT_root	R101_root	13.2652	26.8582	1.01772	-3.17247	0.00151147	0.011281	yes	AT5G48930.1	HCT
GRMZM2G578314	chromsome_5:208255296-208258210	WT_root	R101_root	4.99357	10.1116	1.01787	-2.66908	0.00760603	0.0443028	yes	AT5G65160.1
GRMZM2G112830	chromsome_5:192305427-192309947	WT_root	R101_root	40.1451	81.391	1.01964	-3.26941	0.00107772	0.00843228	yes	AT5G51460.2	ATTPPA
GRMZM2G178817	chromsome_10:58452596-58453741	WT_root	R101_root	10.8501	22.0144	1.02074	-2.87819	0.00399965	0.0258586	yes	AT5G39110.1
GRMZM2G006676	chromsome_1:19104048-19104908	WT_root	R101_root	16.8606	34.3177	1.0253	-2.73811	0.00617935	0.037236	yes
GRMZM2G169654	chromsome_3:206600509-206602296	WT_root	R101_root	23.0417	46.906	1.02552	-3.54119	0.000398322	0.00355438	yes	AT1G68840.1	EDF2,RAP2.8,RAV2,TEM2
GRMZM5G896564	chromsome_3:184268442-184270898	WT_root	R101_root	28.4805	57.988	1.02578	-3.74364	0.00018137	0.00178067	yes
GRMZM2G094304	chromsome_8:13331175-13333059	WT_root	R101_root	19.4853	39.7312	1.02789	-3.48349	0.000494926	0.00429266	yes	AT5G38200.1
GRMZM2G009478	chromsome_2:188529568-188535342	WT_root	R101_root	19.6821	40.1493	1.02849	-3.25894	0.00111829	0.00870738	yes	AT1G69010.1	BIM2
GRMZM2G447480	chromsome_6:138284903-138286528	WT_root	R101_root	5.814	11.8644	1.02904	-2.63819	0.00833494	0.0478015	yes	AT5G15710.1
GRMZM2G178546	chromsome_9:117155262-117158898	WT_root	R101_root	26.6984	54.5041	1.02961	-3.31299	0.000923057	0.00737128	yes	AT4G22590.1
GRMZM2G349749	chromsome_1:200159714-200161758	WT_root	R101_root	34.4482	70.3579	1.03028	-3.72088	0.000198526	0.00192873	yes	AT2G26560.1	PLA IIA,PLA2A,PLP2
GRMZM2G109175	chromsome_10:87170333-87171070	WT_root	R101_root	31.7013	64.8439	1.03243	-2.9812	0.00287123	0.0195309	yes	AT1G48330.1
GRMZM2G145972	chromsome_4:35209592-35215577	WT_root	R101_root	25.7575	52.6876	1.03247	-2.94976	0.0031802	0.0213034	yes	AT4G05020.1	NDB2
GRMZM2G041141	chromsome_5:171175911-171177575	WT_root	R101_root	11.5949	23.7344	1.03349	-3.17961	0.00147475	0.0110447	yes	AT1G49780.1	PUB26
GRMZM2G041175	chromsome_7:118310661-118312830	WT_root	R101_root	100.797	206.527	1.03488	-2.77582	0.0055063	0.0338165	yes	AT2G23810.1	TET8
AC149818.2_FG001	chromsome_9:152414896-152420583	WT_root	R101_root	5.03504	10.3166	1.03489	-2.71594	0.00660888	0.0393963	yes	AT5G03530.1	ATRAB,ATRAB ALPHA,ATRAB18B,ATRABC2A,RABC2A
GRMZM2G075496	chromsome_4:42101245-42105410	WT_root	R101_root	9.73492	19.949	1.03507	-2.71601	0.00660744	0.0393886	yes	AT5G57240.1	ORP4C
AC159612.1_FG007	chromsome_5:4582791-4584392	WT_root	R101_root	24.9227	51.1429	1.03707	-3.58396	0.000338421	0.00308107	yes	AT2G19440.1
GRMZM2G166430	chromsome_5:43738319-43740175	WT_root	R101_root	10.5275	21.6369	1.03933	-3.2675	0.00108502	0.00848153	yes	AT1G79060.1
GRMZM2G022616	chromsome_7:13604003-13605630	WT_root	R101_root	4.61622	9.49713	1.04078	-2.67762	0.00741478	0.0433725	yes
GRMZM2G055180	chromsome_2:20723452-20724789	WT_root	R101_root	25.9055	53.4186	1.04408	-3.49657	0.000471289	0.00411236	yes	AT4G17500.1	ATERF-1,ERF-1
GRMZM2G305822	chromsome_9:81014610-81017714	WT_root	R101_root	6.03797	12.4548	1.04456	-3.37627	0.000734759	0.00604529	yes	AT5G57035.1
GRMZM2G010555	chromsome_2:2675436-2685261	WT_root	R101_root	10.2221	21.0922	1.04501	-2.96724	0.00300489	0.0203012	yes	AT4G22260.1	IM,IM1
GRMZM5G829376	chromsome_6:38792334-38794002	WT_root	R101_root	12.0678	24.9127	1.04571	-3.33723	0.000846188	0.0068366	yes
GRMZM2G066441	chromsome_1:81209598-81213048	WT_root	R101_root	30.1338	62.2727	1.04722	-3.7727	0.000161489	0.00160712	yes	AT2G45510.1	CYP704A2
AC207628.4_FG009	chromsome_3:202827009-202833426	WT_root	R101_root	3.16962	6.55088	1.04738	-2.74699	0.00601455	0.0364106	yes	AT1G71710.1
GRMZM2G006216	chromsome_10:127355791-127360620	WT_root	R101_root	7.70152	15.9223	1.04784	-3.27477	0.00105748	0.00829513	yes	AT2G43320.1
GRMZM2G326222	chromsome_10:85951822-85953819	WT_root	R101_root	29.5489	61.0993	1.04805	-3.84296	0.000121559	0.00125131	yes	AT3G03670.1
GRMZM2G137286	chromsome_8:83126355-83130731	WT_root	R101_root	5.88064	12.1681	1.04906	-2.92179	0.00348029	0.0229924	yes	AT3G05580.1
GRMZM2G027198	chromsome_7:52251310-52252353	WT_root	R101_root	17.9424	37.1594	1.05035	-3.1648	0.00155191	0.0115397	yes	AT2G32300.1	UCC1
GRMZM2G171078	chromsome_6:100124137-100126333	WT_root	R101_root	67.9082	140.676	1.05072	-3.76521	0.000166411	0.00164998	yes	AT5G05340.1
GRMZM2G056469	chromsome_1:17829268-17830963	WT_root	R101_root	10.5316	21.8172	1.05073	-3.10087	0.00192956	0.0139097	yes	AT2G20340.1
GRMZM2G059078	chromsome_8:109377558-109379908	WT_root	R101_root	14.0082	29.0221	1.05088	-3.48541	0.000491392	0.00426584	yes
GRMZM2G133430	chromsome_5:156351190-156352142	WT_root	R101_root	64.3377	133.443	1.05248	-3.80397	0.000142393	0.00143888	yes
GRMZM2G051103	chromsome_9:153558256-153563039	WT_root	R101_root	3.64913	7.57568	1.05382	-2.87839	0.00399716	0.0258451	yes	AT1G01140.1	CIPK9,PKS6,SnRK3.12
GRMZM2G178847	chromsome_9:151285395-151287379	WT_root	R101_root	34.4864	71.6313	1.05456	-2.77956	0.00544325	0.033492	yes	AT5G09960.1
GRMZM2G046909	chromsome_5:200775246-200780151	WT_root	R101_root	7.29716	15.1668	1.05551	-2.88886	0.00386642	0.0251338	yes	AT3G50910.1
GRMZM2G106792	chromsome_10:148815874-148817265	WT_root	R101_root	197.31	410.226	1.05596	-3.68312	0.000230394	0.00219965	yes	AT3G11650.1	NHL2
GRMZM2G093951	chromsome_1:228664949-228666474	WT_root	R101_root	34.9278	72.6611	1.05681	-3.81229	0.000137683	0.00139696	yes	AT5G36970.1	NHL25
GRMZM2G132978	chromsome_8:172248492-172251283	WT_root	R101_root	41.0801	85.6398	1.05984	-3.5676	0.00036027	0.00325581	yes	AT2G36835.1
GRMZM2G060257	chromsome_1:80500321-80502894	WT_root	R101_root	13.4438	28.1731	1.06738	-3.2167	0.00129676	0.00988882	yes	AT3G61060.1	AtPP2-A13,PP2-A13
GRMZM2G002131	chromsome_2:186183203-186187268	WT_root	R101_root	13.3866	28.1447	1.07208	-3.45083	0.000558867	0.00477017	yes	AT4G36990.1	AT-HSFB1,ATHSF4,HSF4,HSFB1
GRMZM5G837481	chromsome_2:48404013-48404663	WT_root	R101_root	18.4034	38.7639	1.07475	-2.81818	0.00482975	0.0302995	yes
GRMZM2G058402	chromsome_1:204683832-204695252	WT_root	R101_root	13.0428	27.5163	1.07704	-3.22905	0.00124203	0.00952988	yes	AT5G04750.1
GRMZM2G308590	chromsome_9:31205054-31206831	WT_root	R101_root	73.7418	155.824	1.07936	-3.77644	0.000159083	0.00158619	yes
GRMZM2G034110	chromsome_9:115490344-115493761	WT_root	R101_root	9.23913	19.5297	1.07984	-3.43032	0.000602872	0.00509359	yes	AT5G47390.1
GRMZM2G111224	chromsome_7:165360086-165368809	WT_root	R101_root	6.32906	13.4003	1.0822	-3.60744	0.000309234	0.00284709	yes	AT1G19110.1
GRMZM2G037156	chromsome_8:4359927-4360529	WT_root	R101_root	56.277	119.447	1.08575	-3.36224	0.000773142	0.00631887	yes	AT1G44970.1
GRMZM2G128641	chromsome_1:105760825-105766937	WT_root	R101_root	13.551	28.8535	1.09034	-3.93061	8.47317e-05	0.000909266	yes	AT1G32090.1
GRMZM2G459110	chromsome_5:203304148-203308763	WT_root	R101_root	6.50802	13.867	1.09136	-3.3185	0.00090501	0.00724575	yes	AT4G12070.1
GRMZM5G892675	chromsome_8:142330578-142337456	WT_root	R101_root	1.12126	2.39014	1.09197	-2.7324	0.00628743	0.0377737	yes	AT1G15520.1	ABCG40,ATABCG40,ATPDR12,PDR12
GRMZM2G149024	chromsome_1:256660283-256662025	WT_root	R101_root	28.9277	61.6785	1.09232	-3.76624	0.000165723	0.001644	yes	AT3G50760.1	GATL2
GRMZM2G047681	chromsome_2:48401768-48403505	WT_root	R101_root	13.0731	27.8911	1.09321	-3.0042	0.00266277	0.0183085	yes	AT4G09150.2
GRMZM2G122676	chromsome_4:28634558-28635271	WT_root	R101_root	20.719	44.2071	1.09333	-2.64917	0.00806887	0.0465302	yes
GRMZM2G082346	chromsome_1:61943739-61946316	WT_root	R101_root	3.24104	6.92512	1.09538	-2.74444	0.00606146	0.0366503	yes	AT2G27310.1
GRMZM2G116685	chromsome_6:2589786-2592612	WT_root	R101_root	9.28549	19.8518	1.09622	-3.65687	0.000255311	0.00240694	yes	AT5G47850.1	CCR4
GRMZM2G170857	chromsome_4:28745294-28746449	WT_root	R101_root	13.0656	27.9396	1.09654	-3.24086	0.0011917	0.00919725	yes	AT5G39110.1
GRMZM5G837732	chromsome_1:253271965-253273765	WT_root	R101_root	27.304	58.4632	1.09841	-3.94118	8.10802e-05	0.000874536	yes
GRMZM2G088336	chromsome_8:120458693-120460222	WT_root	R101_root	3.77288	8.08995	1.10047	-2.6805	0.00735132	0.043065	yes
GRMZM2G431243	chromsome_9:120356041-120364353	WT_root	R101_root	13.892	29.8107	1.10158	-3.42279	0.000619827	0.00521774	yes	AT5G64220.1
GRMZM2G062197	chromsome_6:35595647-35597164	WT_root	R101_root	11.5089	24.7387	1.10401	-2.961	0.00306642	0.0206545	yes	AT3G53620.1	AtPPa4,PPa4
GRMZM2G052093	chromsome_3:127049990-127051361	WT_root	R101_root	19.8361	42.6977	1.10603	-3.57731	0.000347142	0.00315091	yes	AT2G03200.1
GRMZM2G174558	chromsome_6:160717319-160718691	WT_root	R101_root	11.4939	24.7872	1.10873	-3.30696	0.00094316	0.00751144	yes	AT1G28280.1
GRMZM2G179432	chromsome_1:40058238-40060508	WT_root	R101_root	119.586	258.203	1.11046	-3.64003	0.000272609	0.00254996	yes	AT5G02230.1
GRMZM2G413006	chromsome_5:53978725-53980603	WT_root	R101_root	20.2745	43.7937	1.11106	-3.92887	8.53443e-05	0.000915084	yes	AT5G57560.1	TCH4,XTH22
GRMZM2G162253	chromsome_5:55209488-55210437	WT_root	R101_root	12.9056	27.8959	1.11206	-2.91365	0.00357236	0.0235054	yes
AC206901.3_FG005	chromsome_10:130721587-130723152	WT_root	R101_root	60.7436	131.382	1.11296	-3.88923	0.000100562	0.00105823	yes	AT3G23250.1	ATMYB15,ATY19,MYB15
GRMZM5G890274	chromsome_1:224372487-224373606	WT_root	R101_root	76.211	165.179	1.11596	-4.09426	4.23528e-05	0.000491096	yes
GRMZM2G133189	chromsome_3:186228992-186230526	WT_root	R101_root	9.09031	19.7281	1.11785	-3.29777	0.000974558	0.00772902	yes	AT3G01170.1
GRMZM2G413337	chromsome_9:154777159-154778131	WT_root	R101_root	52.6402	114.278	1.11831	-4.00555	6.18735e-05	0.000688176	yes
AC206666.2_FG004	chromsome_6:25336820-25337521	WT_root	R101_root	98.1358	213.43	1.12091	-4.02457	5.708e-05	0.000640471	yes
GRMZM2G074792	chromsome_6:158222379-158226348	WT_root	R101_root	19.8312	43.2174	1.12384	-3.64017	0.000272457	0.00254871	yes	AT4G07960.1	ATCSLC12,CSLC12
GRMZM5G813011	chromsome_7:154185555-154186513	WT_root	R101_root	70.5098	153.858	1.1257	-4.05909	4.92645e-05	0.000561598	yes
GRMZM2G069922	chromsome_4:52095932-52098580	WT_root	R101_root	11.661	25.4807	1.12771	-2.94123	0.00326917	0.0218095	yes	AT3G10300.1
GRMZM2G082959	chromsome_8:105086743-105088030	WT_root	R101_root	13.8136	30.233	1.13004	-3.26127	0.00110916	0.0086465	yes	AT5G16080.1	AtCXE17,CXE17
GRMZM2G078820	chromsome_6:97319242-97320666	WT_root	R101_root	33.0768	72.4056	1.13028	-3.99429	6.48893e-05	0.000717842	yes	AT2G23290.1	AtMYB70,MYB70
GRMZM2G475185	chromsome_2:185943611-185943887	WT_root	R101_root	1018.04	2230.91	1.13184	-3.44447	0.00057218	0.00486865	yes	AT2G31945.1
GRMZM2G009406	chromsome_2:188526057-188527888	WT_root	R101_root	3.00001	6.58073	1.13328	-2.62972	0.00854549	0.0488068	yes	AT1G51700.1	ADOF1,DOF1
GRMZM2G426090	chromsome_1:126537532-126538396	WT_root	R101_root	12.4883	27.4039	1.13381	-2.70899	0.00674892	0.0400928	yes
GRMZM2G026889	chromsome_9:116957625-116961611	WT_root	R101_root	17.4839	38.4201	1.13583	-4.13109	3.61051e-05	0.000426046	yes	AT4G16600.1
GRMZM5G867530	chromsome_8:159699117-159700793	WT_root	R101_root	63.4738	139.494	1.13597	-4.19013	2.7879e-05	0.000338367	yes
GRMZM2G309327	chromsome_9:131670768-131671798	WT_root	R101_root	28.0322	61.6358	1.13668	-3.80473	0.000141959	0.00143506	yes	AT4G20780.1	CML42
GRMZM2G088819	chromsome_2:181843009-181843906	WT_root	R101_root	50.7591	111.631	1.13699	-3.95041	7.80166e-05	0.000845448	yes	AT3G29000.1
GRMZM2G103748	chromsome_3:27956252-27956878	WT_root	R101_root	22.592	49.6927	1.13722	-2.76415	0.00570717	0.0348546	yes
GRMZM2G095778	chromsome_5:211985111-211989199	WT_root	R101_root	4.48811	9.88898	1.13971	-3.03722	0.00238772	0.0166892	yes	AT2G26310.1
GRMZM2G026151	chromsome_4:233992132-233994417	WT_root	R101_root	16.9203	37.3252	1.14139	-3.9911	6.57668e-05	0.000726441	yes	AT2G33580.1
GRMZM5G854532	chromsome_10:132098076-132099489	WT_root	R101_root	20.0843	44.3073	1.14147	-3.84149	0.000122289	0.00125789	yes
GRMZM2G121565	chromsome_6:147209069-147212492	WT_root	R101_root	7.97646	17.6178	1.14321	-3.76189	0.000168631	0.0016696	yes	AT5G48380.1	BIR1
GRMZM2G430353	chromsome_4:174529531-174529989	WT_root	R101_root	29.1253	64.4478	1.14586	-2.77558	0.00551036	0.0338367	yes
GRMZM2G331720	chromsome_3:203868677-203870322	WT_root	R101_root	15.9559	35.3672	1.14832	-3.83674	0.000124678	0.00127969	yes	AT2G42690.1
GRMZM2G057509	chromsome_6:2879125-2882697	WT_root	R101_root	20.6431	45.8289	1.1506	-4.23244	2.31165e-05	0.000286279	yes	AT1G10280.1
GRMZM5G867171	chromsome_5:30217877-30221781	WT_root	R101_root	3.52977	7.86489	1.15585	-2.769	0.00562292	0.0344219	yes
GRMZM2G081949	chromsome_7:158934378-158936038	WT_root	R101_root	80.9259	180.404	1.15656	-4.08987	4.31607e-05	0.000499434	yes	AT3G57540.1
GRMZM2G059590	chromsome_8:153858071-153864534	WT_root	R101_root	8.32939	18.5801	1.15748	-4.22197	2.42171e-05	0.000298411	yes	AT2G19710.1
GRMZM2G138067	chromsome_6:157907507-157908526	WT_root	R101_root	13.634	30.4668	1.16002	-3.2986	0.000971677	0.00770895	yes	AT3G15810.1
GRMZM2G045467	chromsome_9:131843233-131849200	WT_root	R101_root	2.81988	6.30434	1.16071	-3.1135	0.0018488	0.0134071	yes	AT2G38650.1	GAUT7,LGT7
GRMZM2G467893	chromsome_1:260744507-260747316	WT_root	R101_root	2.78658	6.23023	1.16079	-2.80784	0.00498744	0.0311235	yes	AT2G39210.1
GRMZM2G058404	chromsome_8:6358797-6360117	WT_root	R101_root	8.7055	19.4863	1.16246	-2.95736	0.0031029	0.0208605	yes	AT4G36810.1	GGPS1
GRMZM2G477314	chromsome_1:281320336-281321954	WT_root	R101_root	6.69711	14.9966	1.16302	-3.41866	0.00062931	0.00528685	yes	AT1G10150.1
GRMZM2G031400	chromsome_3:211230373-211234127	WT_root	R101_root	19.0754	42.8318	1.16697	-4.20959	2.55831e-05	0.00031341	yes	AT2G42960.1
GRMZM2G159500	chromsome_9:132812861-132815054	WT_root	R101_root	17.396	39.0765	1.16754	-3.57183	0.000354491	0.00320931	yes	AT5G18270.1	ANAC087
GRMZM2G364612	chromsome_8:134228183-134229833	WT_root	R101_root	22.2069	49.9121	1.16838	-4.14072	3.46222e-05	0.000410485	yes	AT5G59550.1
GRMZM2G174396	chromsome_7:100324178-100326266	WT_root	R101_root	14.7173	33.0882	1.1688	-3.8065	0.000140948	0.00142593	yes	AT4G39770.1
GRMZM2G031893	chromsome_1:224253117-224258261	WT_root	R101_root	2.64536	5.94836	1.16903	-2.97805	0.00290093	0.0197022	yes	AT2G46700.1	ATCRK3,CRK3
GRMZM2G106344	chromsome_8:171709671-171712582	WT_root	R101_root	4.71335	10.6085	1.1704	-2.91566	0.00354937	0.0233758	yes	AT1G60420.1
GRMZM2G106945	chromsome_3:149552436-149553876	WT_root	R101_root	18.4344	41.4978	1.17063	-3.41323	0.000641979	0.00537953	yes	AT1G24620.1
GRMZM2G090584	chromsome_3:26257700-26260221	WT_root	R101_root	75.2728	169.768	1.17337	-4.14752	3.361e-05	0.000399796	yes	AT3G18180.1
GRMZM2G347043	chromsome_1:292086459-292088246	WT_root	R101_root	34.4561	77.7479	1.17404	-4.29396	1.75514e-05	0.00022386	yes	AT5G08790.1	anac081,ATAF2
GRMZM2G366146	chromsome_9:74582846-74589392	WT_root	R101_root	6.82683	15.4261	1.17609	-4.13336	3.57492e-05	0.000422283	yes	AT3G16340.1	ATPDR1,PDR1
GRMZM2G057789	chromsome_5:197706592-197707492	WT_root	R101_root	13.7098	31.0063	1.17735	-3.07482	0.00210628	0.0149943	yes	AT1G76410.1	ATL8
GRMZM2G005954	chromsome_2:183999666-184002069	WT_root	R101_root	4.21669	9.54595	1.17878	-2.9839	0.00284597	0.0193844	yes	AT1G19180.1	JAZ1,TIFY10A
AC205413.4_FG002	chromsome_10:86005620-86006334	WT_root	R101_root	24.2612	54.9948	1.18065	-3.45804	0.000544113	0.0046597	yes	AT1G05260.1	RCI3,RCI3A
GRMZM2G320506	chromsome_5:4670107-4673481	WT_root	R101_root	37.1716	84.2621	1.18068	-4.32762	1.50728e-05	0.000195275	yes	AT5G04870.1	ATCPK1,CPK1
GRMZM2G137930	chromsome_6:35680625-35684863	WT_root	R101_root	30.9864	70.2827	1.18153	-3.8475	0.000119329	0.00123107	yes	AT3G53620.1	AtPPa4,PPa4
GRMZM2G140754	chromsome_8:10082011-10085602	WT_root	R101_root	4.27243	9.69351	1.18196	-2.70604	0.00680907	0.0403904	yes	AT3G16565.2
GRMZM2G333875	chromsome_6:88701558-88711918	WT_root	R101_root	3.17929	7.23059	1.18541	-3.10467	0.00190489	0.0137567	yes	AT4G23310.1	CRK23
GRMZM2G075712	chromsome_1:19261253-19262398	WT_root	R101_root	32.1182	73.1394	1.18726	-4.12459	3.71395e-05	0.000436919	yes	AT3G25590.1
GRMZM2G042838	chromsome_6:102740814-102742771	WT_root	R101_root	12.7736	29.1342	1.18954	-2.96176	0.00305885	0.0206099	yes	AT2G35658.2
GRMZM2G075247	chromsome_1:222397884-222402399	WT_root	R101_root	2.74153	6.25401	1.1898	-3.19372	0.0014045	0.0105895	yes	AT4G21380.1	ARK3,RK3
GRMZM2G469828	chromsome_4:182785367-182788052	WT_root	R101_root	7.79575	17.8132	1.19219	-2.74733	0.00600822	0.0363791	yes	AT1G70090.1	GATL9,LGT8
GRMZM2G126975	chromsome_3:65021001-65022662	WT_root	R101_root	25.1692	57.5241	1.19251	-4.24112	2.22405e-05	0.000276562	yes
GRMZM2G392116	chromsome_10:147855203-147856664	WT_root	R101_root	13.2608	30.3365	1.19389	-3.57241	0.000353712	0.00320344	yes	AT1G01550.1	BPS1
GRMZM2G065899	chromsome_2:31161059-31168259	WT_root	R101_root	5.43985	12.4466	1.19412	-2.6973	0.00699052	0.0412806	yes	AT4G32060.1
GRMZM2G408537	chromsome_8:146038023-146038661	WT_root	R101_root	23.537	53.8739	1.19466	-3.1973	0.00138721	0.0104794	yes
GRMZM2G180211	chromsome_5:86147799-86151907	WT_root	R101_root	14.6319	33.5978	1.19925	-2.86623	0.00415396	0.0266947	yes	AT1G54320.1
GRMZM2G323415	chromsome_8:129386627-129387965	WT_root	R101_root	11.1756	25.6809	1.20034	-3.56504	0.000363804	0.00328383	yes	AT3G17580.1
GRMZM2G139293	chromsome_4:177346017-177346736	WT_root	R101_root	53.6311	123.383	1.202	-4.09432	4.23409e-05	0.000490975	yes	AT2G31945.1
GRMZM2G472655	chromsome_8:23414183-23420983	WT_root	R101_root	2.63979	6.07923	1.20347	-3.32416	0.000886846	0.00711984	yes	AT4G32300.1	SD2-5
GRMZM5G865595	chromsome_9:15616617-15617933	WT_root	R101_root	12.1011	27.89	1.20461	-3.61313	0.000302521	0.00279281	yes	AT1G21270.1	WAK2
GRMZM2G315769	chromsome_3:184190720-184196613	WT_root	R101_root	2.47586	5.7157	1.207	-3.70781	0.00020906	0.00201927	yes
GRMZM2G134334	chromsome_2:189571461-189572675	WT_root	R101_root	59.9527	138.412	1.20708	-4.30994	1.63297e-05	0.000209847	yes	AT3G12630.1
GRMZM2G142709	chromsome_5:205746625-205748479	WT_root	R101_root	80.1374	185.182	1.2084	-4.33501	1.4575e-05	0.000189465	yes	AT1G70090.1	GATL9,LGT8
GRMZM2G013776	chromsome_2:363356-365043	WT_root	R101_root	50.6549	117.116	1.20917	-4.45391	8.4322e-06	0.000115868	yes	AT2G35930.1	PUB23
GRMZM2G017792	chromsome_1:43685603-43688500	WT_root	R101_root	2.49154	5.7611	1.20931	-2.62257	0.00872683	0.0496621	yes	AT3G45640.1	ATMAPK3,ATMPK3,MPK3
GRMZM2G396856	chromsome_10:143058164-143063415	WT_root	R101_root	5.85543	13.5502	1.21046	-2.98273	0.00285689	0.0194479	yes	AT2G43020.1	ATPAO2,PAO2
GRMZM2G012453	chromsome_1:193042025-193045807	WT_root	R101_root	6.16265	14.2619	1.21054	-4.21159	2.53578e-05	0.00031089	yes	AT3G26560.1
GRMZM2G057116	chromsome_8:88963900-88965293	WT_root	R101_root	10.7844	25.0105	1.21359	-3.10486	0.00190371	0.0137491	yes	AT5G26170.1	ATWRKY50,WRKY50
GRMZM2G353444	chromsome_3:8540914-8542960	WT_root	R101_root	7.48939	17.401	1.21625	-3.28519	0.00101914	0.00803418	yes	AT2G30550.2
GRMZM2G141133	chromsome_10:72613629-72614241	WT_root	R101_root	47.6622	110.765	1.21658	-3.86145	0.000112716	0.00117048	yes
GRMZM2G033308	chromsome_8:120615917-120619339	WT_root	R101_root	4.99025	11.6054	1.21761	-4.008	6.1235e-05	0.000681817	yes
GRMZM2G080001	chromsome_7:173269809-173273458	WT_root	R101_root	4.21994	9.82341	1.219	-3.65956	0.00025265	0.00238511	yes	AT3G08720.1	ATPK19,ATPK2,ATS6K2,S6K2
GRMZM2G136158	chromsome_8:3296558-3299546	WT_root	R101_root	23.5613	54.8813	1.21989	-3.89035	0.000100098	0.00105385	yes	AT5G15180.1
GRMZM2G336824	chromsome_1:66387643-66390084	WT_root	R101_root	105.696	246.866	1.22381	-4.13182	3.59896e-05	0.000424841	yes	AT4G35160.1
GRMZM2G104655	chromsome_10:1915530-1918048	WT_root	R101_root	1.7972	4.20156	1.22517	-2.68024	0.00735683	0.0430887	yes	AT5G10530.1
GRMZM2G423643	chromsome_5:164651409-164656233	WT_root	R101_root	8.70615	20.4004	1.22849	-4.11636	3.84899e-05	0.000451106	yes	AT2G33490.1
GRMZM2G119864	chromsome_3:56013706-56015495	WT_root	R101_root	5.83163	13.6723	1.22929	-3.23732	0.00120658	0.00929551	yes	AT4G02330.1	ATPMEPCRB
GRMZM2G071390	chromsome_10:58580219-58581487	WT_root	R101_root	11.9248	27.9923	1.23107	-3.72947	0.000191886	0.00187156	yes	AT5G39110.1
GRMZM2G041308	chromsome_8:4348464-4350696	WT_root	R101_root	31.1904	73.3465	1.23363	-4.42042	9.85077e-06	0.000133262	yes	AT5G66390.1
GRMZM2G069018	chromsome_3:210050375-210053931	WT_root	R101_root	21.1711	49.8052	1.2342	-4.31906	1.56698e-05	0.000202175	yes	AT3G05700.1
AC190772.4_FG011	chromsome_4:28350227-28350848	WT_root	R101_root	23.6623	55.7289	1.23584	-2.86295	0.00419718	0.0269261	yes	AT5G39110.1
GRMZM2G169356	chromsome_7:108698426-108699794	WT_root	R101_root	4.28978	10.1086	1.23661	-2.64105	0.00826485	0.0474677	yes	AT1G66230.1	AtMYB20,MYB20
GRMZM2G015605	chromsome_10:87270037-87270963	WT_root	R101_root	207.405	489.038	1.23749	-4.42598	9.60037e-06	0.000130184	yes	AT3G05880.1	RCI2A
GRMZM5G847466	chromsome_6:165988424-165989350	WT_root	R101_root	31.2476	73.6972	1.23787	-4.09729	4.18012e-05	0.000485406	yes	AT1G18530.1
GRMZM2G356076	chromsome_7:163056336-163060184	WT_root	R101_root	5.10446	12.0403	1.23804	-3.9552	7.64706e-05	0.000830649	yes	AT1G74360.1
GRMZM2G080940	chromsome_6:146229329-146233625	WT_root	R101_root	11.3327	26.7335	1.23816	-3.64112	0.000271458	0.00254053	yes	AT1G10740.1
GRMZM2G074611	chromsome_9:16431552-16432649	WT_root	R101_root	60.6522	143.08	1.23819	-4.40439	1.06084e-05	0.000142447	yes
GRMZM2G072529	chromsome_10:90287893-90289188	WT_root	R101_root	18.9784	44.8224	1.23986	-4.01447	5.95793e-05	0.000665394	yes	AT1G77330.1
GRMZM2G138370	chromsome_9:64622800-64623710	WT_root	R101_root	8.5323	20.1821	1.24207	-2.94888	0.00318925	0.0213547	yes
GRMZM2G044537	chromsome_4:155910324-155911806	WT_root	R101_root	7.5013	17.7606	1.24346	-3.34461	0.000823982	0.00667933	yes	AT3G61460.1	BRH1
GRMZM2G136508	chromsome_10:117621065-117625152	WT_root	R101_root	7.82863	18.5498	1.24457	-3.45709	0.000546033	0.00467415	yes	AT2G01170.1	BAT1
GRMZM2G142390	chromsome_1:70768372-70772461	WT_root	R101_root	13.4992	32.0594	1.24787	-2.96341	0.00304251	0.0205168	yes	AT2G05940.1
GRMZM2G449094	chromsome_2:1629927-1631025	WT_root	R101_root	20.5298	48.7969	1.24907	-3.96275	7.40921e-05	0.000807682	yes	AT5G36970.1	NHL25
AC209257.4_FG008	chromsome_6:153242561-153243238	WT_root	R101_root	38.3101	91.1076	1.24985	-3.44769	0.000565394	0.00481904	yes	AT2G38360.1	PRA1.B4
GRMZM2G345330	chromsome_1:41480269-41483936	WT_root	R101_root	5.85958	13.9464	1.25102	-3.82132	0.00013274	0.00135247	yes
GRMZM2G164405	chromsome_2:15889502-15893155	WT_root	R101_root	5.86162	13.9585	1.25178	-3.5922	0.000327902	0.00299629	yes	AT4G11280.1	ACS6,ATACS6
GRMZM2G305900	chromsome_3:9852647-9854602	WT_root	R101_root	15.8181	37.7056	1.2532	-4.08468	4.41381e-05	0.000509387	yes	AT3G62160.1
GRMZM2G300135	chromsome_5:61674460-61677927	WT_root	R101_root	7.67054	18.3202	1.25603	-3.68962	0.000224589	0.00215061	yes	AT3G51250.1
GRMZM2G177227	chromsome_3:165857865-165860031	WT_root	R101_root	12.1775	29.1094	1.25727	-4.11217	3.91955e-05	0.000458424	yes	AT5G50380.1	ATEXO70F1,EXO70F1
GRMZM2G055575	chromsome_1:5538100-5542785	WT_root	R101_root	2.51057	6.01155	1.25972	-3.09404	0.00197451	0.014188	yes	AT1G01140.1	CIPK9,PKS6,SnRK3.12
GRMZM2G324248	chromsome_9:93145518-93147206	WT_root	R101_root	16.9937	40.7899	1.26322	-3.51431	0.000440899	0.00388141	yes	AT5G35090.1
GRMZM2G063306	chromsome_3:112042103-112047482	WT_root	R101_root	22.9313	55.0717	1.26399	-2.86311	0.00419501	0.0269138	yes	AT5G13750.1	ZIFL1
GRMZM2G041809	chromsome_4:181870769-181873108	WT_root	R101_root	15.0997	36.2909	1.26509	-4.42871	9.47972e-06	0.000128727	yes	AT5G39865.1
GRMZM2G335709	chromsome_9:15615302-15616271	WT_root	R101_root	11.4175	27.4601	1.2661	-3.35479	0.000794264	0.00646975	yes	AT1G21240.1	WAK3
GRMZM2G018806	chromsome_3:25222479-25223219	WT_root	R101_root	24.9463	60.0274	1.2668	-3.78671	0.000152657	0.00152969	yes	AT2G01300.1
GRMZM2G000587	chromsome_9:1587620-1589245	WT_root	R101_root	8.61802	20.7411	1.26706	-3.33273	0.00085997	0.00693233	yes	AT1G70090.1	GATL9,LGT8
GRMZM2G159759	chromsome_5:142471739-142474727	WT_root	R101_root	73.204	176.509	1.26974	-4.67462	2.94497e-06	4.48272e-05	yes	AT5G45910.1
GRMZM2G046407	chromsome_5:210880081-210885394	WT_root	R101_root	7.02444	16.9376	1.26977	-4.34708	1.37964e-05	0.000180377	yes	AT2G32970.2
GRMZM2G344388	chromsome_1:28609367-28610826	WT_root	R101_root	8.87253	21.4341	1.27249	-3.49122	0.000480824	0.00418524	yes	AT1G18350.1	ATMKK7,BUD1,MKK7
GRMZM2G373329	chromsome_1:87979257-87981414	WT_root	R101_root	2.56099	6.18773	1.27271	-2.83576	0.0045717	0.0289322	yes	AT2G45910.1
GRMZM2G442277	chromsome_1:42845339-42850982	WT_root	R101_root	13.2334	31.9952	1.27367	-3.0732	0.00211773	0.0150647	yes	AT3G46290.1	HERK1
GRMZM2G015503	chromsome_7:4862110-4864020	WT_root	R101_root	11.7931	28.5802	1.27708	-3.79193	0.000149483	0.00150173	yes
GRMZM2G087092	chromsome_8:134230002-134230499	WT_root	R101_root	32.4401	78.7461	1.27943	-3.40896	0.000652122	0.00545194	yes
GRMZM2G061723	chromsome_3:219398028-219400881	WT_root	R101_root	35.9856	87.4676	1.28133	-4.13916	3.48572e-05	0.000412967	yes	AT4G33050.3	EDA39
GRMZM2G030305	chromsome_6:164851644-164854101	WT_root	R101_root	26.762	65.1544	1.28368	-3.71037	0.000206958	0.00200124	yes	AT2G42880.1	ATMPK20,MPK20
GRMZM2G344630	chromsome_3:185932046-185933025	WT_root	R101_root	7.35216	17.9228	1.28556	-3.02506	0.00248585	0.0172693	yes	AT2G38640.1
GRMZM2G172230	chromsome_5:167938141-167942807	WT_root	R101_root	6.76015	16.4841	1.28595	-4.40638	1.05114e-05	0.000141289	yes	AT5G51070.1	CLPD,ERD1,SAG15
GRMZM2G176489	chromsome_3:8217986-8220347	WT_root	R101_root	7.42051	18.1143	1.28754	-3.83353	0.000126319	0.00129472	yes	AT5G15130.1	ATWRKY72,WRKY72
AC198937.4_FG003	chromsome_4:83615530-83617710	WT_root	R101_root	11.0425	27.0079	1.29031	-3.33721	0.000846251	0.00683702	yes	AT5G10870.1	ATCM2,CM2
GRMZM5G876379	chromsome_2:177589-179372	WT_root	R101_root	19.4589	47.6221	1.2912	-4.50891	6.51614e-06	9.19247e-05	yes
GRMZM2G164591	chromsome_10:147353753-147354869	WT_root	R101_root	19.0646	46.6992	1.2925	-4.04653	5.19822e-05	0.000589107	yes	AT3G15210.1	ATERF-4,ATERF4,ERF4,RAP2.5
GRMZM2G476477	chromsome_6:162155556-162157184	WT_root	R101_root	2.63348	6.45115	1.29259	-2.71383	0.00665098	0.0396062	yes	AT2G32510.1	MAPKKK17
GRMZM2G037193	chromsome_9:154548797-154551471	WT_root	R101_root	4.20508	10.339	1.29789	-3.07623	0.00209639	0.0149342	yes	AT5G23130.1
GRMZM2G147346	chromsome_1:231277416-231279824	WT_root	R101_root	7.7742	19.1268	1.29883	-3.51802	0.000434787	0.00383457	yes	AT3G23250.1	ATMYB15,ATY19,MYB15
GRMZM2G057466	chromsome_1:103615814-103621968	WT_root	R101_root	5.00593	12.3255	1.29994	-4.39551	1.10511e-05	0.000147779	yes	AT5G46910.1
GRMZM2G315199	chromsome_6:156121695-156123466	WT_root	R101_root	12.5484	30.8971	1.29997	-4.31234	1.61536e-05	0.000207801	yes
GRMZM2G125991	chromsome_4:167402786-167404281	WT_root	R101_root	9.19035	22.6293	1.3	-3.52972	0.000415993	0.00369035	yes	AT2G32990.1	AtGH9B8,GH9B8
GRMZM2G381638	chromsome_7:117178980-117180971	WT_root	R101_root	3.3235	8.20858	1.30443	-2.99873	0.00271105	0.0185908	yes	AT2G19380.1
GRMZM2G004397	chromsome_1:21465382-21468805	WT_root	R101_root	14.3936	35.5605	1.30484	-4.66892	3.02781e-06	4.5973e-05	yes	AT1G27700.1
GRMZM2G097900	chromsome_8:12989703-12991151	WT_root	R101_root	19.3472	47.8847	1.30744	-4.3156	1.59171e-05	0.000205068	yes	AT5G37770.1	CML24,TCH2
GRMZM2G082709	chromsome_1:98096124-98097592	WT_root	R101_root	5.15361	12.7705	1.30916	-2.79826	0.00513788	0.0319063	yes	AT4G17980.1	anac071,NAC071
GRMZM2G086066	chromsome_7:99384828-99386078	WT_root	R101_root	7.07097	17.5455	1.31112	-3.33854	0.000842188	0.00680797	yes	AT4G39700.1
GRMZM2G146108	chromsome_1:258795854-258796594	WT_root	R101_root	8.32637	20.667	1.31157	-2.88674	0.00389252	0.0252756	yes	AT1G56150.1
GRMZM2G177356	chromsome_5:166933447-166934843	WT_root	R101_root	5.22237	12.9678	1.31216	-3.19659	0.00139064	0.0105018	yes	AT3G16510.1
GRMZM2G145444	chromsome_5:98655024-98656884	WT_root	R101_root	22.9158	57.0725	1.31645	-4.70264	2.56819e-06	3.96163e-05	yes	AT5G67300.1	ATMYB44,ATMYBR1,MYB44,MYBR1
GRMZM2G016637	chromsome_6:25704007-25705812	WT_root	R101_root	5.42917	13.5284	1.31719	-3.39647	0.000682616	0.00567196	yes	AT5G01380.1
GRMZM2G481005	chromsome_9:13912010-13917669	WT_root	R101_root	2.84411	7.09799	1.31944	-3.22191	0.00127341	0.00973615	yes	AT5G09620.1
GRMZM2G428391	chromsome_1:41101053-41106791	WT_root	R101_root	23.4507	58.5983	1.32123	-3.78801	0.000151859	0.00152264	yes	AT3G12580.1	ATHSP70,HSP70
GRMZM2G049229	chromsome_9:112004918-112007822	WT_root	R101_root	19.4568	48.6401	1.32187	-4.74567	2.07813e-06	3.27153e-05	yes	AT4G17880.1
GRMZM2G154029	chromsome_9:120745669-120750044	WT_root	R101_root	18.2319	45.5896	1.32224	-3.95239	7.73746e-05	0.000839268	yes	AT1G27740.1	RSL4
GRMZM2G177050	chromsome_7:172879485-172881907	WT_root	R101_root	53.1611	132.972	1.32268	-4.88853	1.01593e-06	1.71063e-05	yes	AT2G30360.1	CIPK11,PKS5,SIP4,SNRK3.22
GRMZM2G013430	chromsome_1:24050822-24052281	WT_root	R101_root	3.03947	7.62236	1.32642	-2.7546	0.00587648	0.0357107	yes	AT1G55920.1	ATSERAT2;1,SAT1,SAT5,SERAT2;1
GRMZM2G127328	chromsome_6:7045095-7047616	WT_root	R101_root	12.1544	30.4901	1.32686	-4.341	1.41835e-05	0.000184924	yes	AT5G40780.1	LHT1
GRMZM2G131315	chromsome_8:145839648-145841307	WT_root	R101_root	2.12216	5.33699	1.33049	-2.65879	0.0078421	0.0454404	yes	AT1G15000.1	scpl50
AC220927.3_FG001	chromsome_5:208888361-208888913	WT_root	R101_root	12.1703	30.7505	1.33724	-2.82052	0.00479457	0.0301148	yes
GRMZM2G068967	chromsome_2:10786157-10786914	WT_root	R101_root	61.6929	155.88	1.33726	-4.65138	3.29722e-06	4.96687e-05	yes	AT3G20310.1	ATERF-7,ATERF7,ERF7
GRMZM5G828219	chromsome_3:224465943-224466978	WT_root	R101_root	130.15	328.915	1.33754	-3.31452	0.000918016	0.00733602	yes
GRMZM2G426613	chromsome_3:184460948-184462419	WT_root	R101_root	6.68538	16.9067	1.33851	-3.46743	0.000525465	0.00452089	yes	AT5G05280.1
GRMZM2G375224	chromsome_8:18442049-18444157	WT_root	R101_root	33.9453	86.0333	1.34168	-4.66278	3.11959e-06	4.72359e-05	yes
GRMZM2G098637	chromsome_2:234228104-234230681	WT_root	R101_root	12.2726	31.1615	1.34433	-4.47308	7.70996e-06	0.000106975	yes	AT5G22000.1	RHF2A
GRMZM2G041127	chromsome_2:188061827-188064431	WT_root	R101_root	15.8817	40.342	1.34492	-4.24822	2.15475e-05	0.00026885	yes	AT4G40060.1	ATHB-16,ATHB16,HB16
GRMZM2G312661	chromsome_1:54602420-54605364	WT_root	R101_root	52.6683	133.803	1.3451	-3.84983	0.000118199	0.00122071	yes	AT4G20780.1	CML42
GRMZM2G119766	chromsome_1:84763956-84765198	WT_root	R101_root	7.98099	20.2833	1.34566	-3.44507	0.000570906	0.00485923	yes	AT2G17230.1	EXL5
GRMZM2G160710	chromsome_5:178737670-178738620	WT_root	R101_root	51.831	131.92	1.34777	-4.73939	2.14361e-06	3.3646e-05	yes	AT5G48290.1
GRMZM2G101245	chromsome_1:208275625-208278196	WT_root	R101_root	7.32308	18.6418	1.34802	-4.0534	5.04796e-05	0.000574005	yes	AT2G05940.1
GRMZM2G061447	chromsome_10:86421165-86430280	WT_root	R101_root	46.1682	117.663	1.34968	-4.59138	4.40331e-06	6.44723e-05	yes	AT2G47060.4
GRMZM2G061537	chromsome_10:128844246-128849221	WT_root	R101_root	8.07339	20.5794	1.34996	-4.2114	2.53797e-05	0.000311141	yes	AT2G11520.1	CRCK3
GRMZM5G894597	chromsome_3:224464191-224464805	WT_root	R101_root	52.9512	135.083	1.35111	-3.41034	0.000648827	0.00542872	yes
GRMZM2G168917	chromsome_2:21820829-21822340	WT_root	R101_root	4.89589	12.494	1.35159	-3.23782	0.00120447	0.00928202	yes	AT1G33260.2
GRMZM2G023436	chromsome_3:210535928-210537732	WT_root	R101_root	49.3285	125.937	1.35221	-4.60479	4.12891e-06	6.08536e-05	yes	AT5G60860.1	AtRABA1f,RABA1f
GRMZM2G043396	chromsome_8:170061869-170062790	WT_root	R101_root	33.6798	86.0468	1.35324	-4.5732	4.80337e-06	6.97681e-05	yes	AT2G30230.1
GRMZM2G334660	chromsome_5:186732963-186735665	WT_root	R101_root	20.2572	51.7719	1.35373	-4.83348	1.34169e-06	2.20235e-05	yes	AT2G37040.1	ATPAL1,PAL1
AC196475.3_FG005	chromsome_4:32243053-32246208	WT_root	R101_root	32.181	82.3062	1.35479	-5.01901	5.1938e-07	9.30064e-06	yes	AT1G33060.2	ANAC014,NAC014
GRMZM5G879872	chromsome_5:215843844-215844674	WT_root	R101_root	36.369	93.0692	1.35559	-4.13105	3.61115e-05	0.0004261	yes
GRMZM2G033280	chromsome_8:120612885-120615833	WT_root	R101_root	2.66219	6.81482	1.35606	-3.9002	9.61126e-05	0.00101632	yes
GRMZM2G139535	chromsome_7:125861348-125865050	WT_root	R101_root	7.02159	17.9844	1.35688	-3.71644	0.000202053	0.00195909	yes	AT4G36990.1	AT-HSFB1,ATHSF4,HSF4,HSFB1
GRMZM2G118078	chromsome_8:120244978-120245647	WT_root	R101_root	9.94171	25.6177	1.36557	-3.1468	0.00165066	0.0121692	yes
GRMZM2G026406	chromsome_1:222146417-222147258	WT_root	R101_root	11.2724	29.0732	1.36689	-3.36749	0.00075857	0.0062159	yes	AT3G22060.1
GRMZM2G177867	chromsome_1:276673168-276683686	WT_root	R101_root	6.54097	16.8866	1.3683	-4.3197	1.56239e-05	0.000201643	yes	AT3G44050.1
GRMZM5G849099	chromsome_3:207771101-207772106	WT_root	R101_root	18.6307	48.1594	1.37014	-4.0518	5.08255e-05	0.000577514	yes
GRMZM2G009045	chromsome_7:125101928-125104115	WT_root	R101_root	8.07975	20.8893	1.37038	-4.09253	4.26689e-05	0.00049438	yes	AT5G14040.1	PHT3;1
GRMZM2G332548	chromsome_1:9754388-9757162	WT_root	R101_root	2.42629	6.28033	1.37209	-3.58701	0.000334496	0.00304956	yes	AT2G20370.1	KAM1,MUR3
GRMZM2G097636	chromsome_10:140190030-140191484	WT_root	R101_root	3.13921	8.13386	1.37354	-2.7392	0.00615893	0.0371332	yes	AT1G79180.1	ATMYB63,MYB63
GRMZM2G118058	chromsome_8:120247157-120248373	WT_root	R101_root	9.67827	25.0882	1.37419	-3.2051	0.00135014	0.0102377	yes
GRMZM2G035248	chromsome_5:6332684-6333770	WT_root	R101_root	17.6928	45.8705	1.37441	-4.04577	5.2151e-05	0.000590791	yes	AT5G43150.1
GRMZM2G049930	chromsome_10:59009033-59010511	WT_root	R101_root	2.99963	7.77793	1.3746	-3.09601	0.00196141	0.0141077	yes	AT3G05950.1
GRMZM2G430998	chromsome_2:228558950-228561553	WT_root	R101_root	2.50574	6.50305	1.37588	-3.49057	0.000481985	0.004194	yes
GRMZM2G549240	chromsome_4:185568740-185569477	WT_root	R101_root	6.05685	15.7255	1.37647	-2.83216	0.00462348	0.0292078	yes
GRMZM2G398198	chromsome_1:233813746-233815947	WT_root	R101_root	3.15994	8.21246	1.37792	-3.34861	0.000812168	0.00659599	yes	AT5G60710.1
GRMZM2G064541	chromsome_3:38047306-38062585	WT_root	R101_root	10.198	26.5368	1.37972	-4.00883	6.10202e-05	0.000679699	yes	AT5G17260.1	anac086,NAC086
GRMZM5G887949	chromsome_2:198393739-198395904	WT_root	R101_root	24.8171	64.6261	1.38078	-4.99447	5.89982e-07	1.04418e-05	yes
GRMZM2G023237	chromsome_3:210522349-210523450	WT_root	R101_root	9.25855	24.1231	1.38156	-3.65129	0.000260929	0.0024539	yes	AT1G28480.1	GRX480,roxy19
GRMZM2G150907	chromsome_7:168303676-168305631	WT_root	R101_root	4.44836	11.5979	1.38252	-3.20693	0.00134161	0.0101821	yes	AT2G46950.1	CYP709B2
GRMZM5G812099	chromsome_9:11731246-11733071	WT_root	R101_root	27.1537	70.9986	1.38664	-4.87955	1.06327e-06	1.78342e-05	yes
GRMZM2G089736	chromsome_7:165456773-165459185	WT_root	R101_root	109.621	288.244	1.39476	-4.53012	5.89504e-06	8.39989e-05	yes	AT1G74950.1	JAZ2,TIFY10B
GRMZM2G123410	chromsome_10:81181253-81183562	WT_root	R101_root	3.16301	8.3284	1.39674	-2.69725	0.00699147	0.0412855	yes	AT2G02250.1	AtPP2-B2,PP2-B2
GRMZM5G863962	chromsome_5:80803726-80807858	WT_root	R101_root	12.0211	31.6698	1.39753	-3.1148	0.00184072	0.0133569	yes
GRMZM2G165679	chromsome_6:164849680-164851394	WT_root	R101_root	24.5692	64.7652	1.39837	-4.88183	1.05104e-06	1.76466e-05	yes	AT2G42880.1	ATMPK20,MPK20
GRMZM5G878379	chromsome_5:212653738-212655188	WT_root	R101_root	35.7711	94.3815	1.39971	-5.09021	3.57667e-07	6.62451e-06	yes	AT1G51660.1	ATMEK4,ATMKK4,MKK4
GRMZM2G068350	chromsome_10:95381136-95384370	WT_root	R101_root	9.6856	25.6423	1.40461	-4.58291	4.58548e-06	6.68831e-05	yes	AT1G27600.1	I9H,IRX9-L
GRMZM2G139512	chromsome_10:106434009-106436707	WT_root	R101_root	23.0024	61.0948	1.40926	-4.65255	3.27849e-06	4.94166e-05	yes	AT4G13010.1
GRMZM2G449709	chromsome_7:153174669-153175922	WT_root	R101_root	5.464	14.5153	1.40955	-3.43888	0.000584135	0.00495626	yes	AT1G11700.1
GRMZM2G437912	chromsome_2:59037242-59039178	WT_root	R101_root	37.0505	98.4399	1.40975	-5.12778	2.9318e-07	5.5274e-06	yes	AT1G08250.1	ADT6
GRMZM5G880028	chromsome_9:126933530-126936356	WT_root	R101_root	7.59143	20.172	1.40991	-4.30783	1.64863e-05	0.000211665	yes	AT3G13600.1
GRMZM2G153359	chromsome_5:186967968-186971856	WT_root	R101_root	3.20122	8.52747	1.41349	-2.87167	0.00408311	0.0263117	yes	AT4G21200.1	ATGA2OX8,GA2OX8
GRMZM2G479529	chromsome_9:151282443-151283257	WT_root	R101_root	47.3024	126.013	1.41358	-4.86145	1.1653e-06	1.93925e-05	yes	AT2G35290.1
GRMZM2G055957	chromsome_2:31042210-31049804	WT_root	R101_root	4.27887	11.4012	1.41388	-2.72146	0.00649942	0.0388461	yes	AT2G11520.1	CRCK3
GRMZM2G405662	chromsome_10:147239278-147240522	WT_root	R101_root	28.1734	75.2588	1.41753	-4.7684	1.85696e-06	2.95584e-05	yes	AT1G01490.1
GRMZM2G126386	chromsome_3:154656463-154659839	WT_root	R101_root	3.27575	8.76255	1.41952	-3.015	0.00256982	0.0177654	yes	AT3G05410.2
GRMZM5G813661	chromsome_4:63046065-63046849	WT_root	R101_root	23.2846	62.3236	1.4204	-4.22149	2.42689e-05	0.000298974	yes
GRMZM2G078170	chromsome_7:4864370-4867103	WT_root	R101_root	8.1303	21.7838	1.42188	-4.83514	1.33049e-06	2.18575e-05	yes
GRMZM2G175927	chromsome_2:203944177-203945774	WT_root	R101_root	8.88307	23.9272	1.42952	-4.25612	2.08005e-05	0.000260507	yes	AT2G03200.1
GRMZM5G832100	chromsome_1:43547141-43555047	WT_root	R101_root	2.42514	6.53235	1.42954	-3.37924	0.000726873	0.00598938	yes
GRMZM2G122123	chromsome_2:93811490-93813777	WT_root	R101_root	7.40245	19.9732	1.43199	-2.80987	0.00495616	0.0309594	yes
GRMZM2G151811	chromsome_7:173951358-173953387	WT_root	R101_root	1.14715	3.11006	1.43889	-2.64738	0.00811185	0.0467379	yes	AT3G20770.1	AtEIN3,EIN3
GRMZM2G045976	chromsome_3:129079087-129082640	WT_root	R101_root	7.09287	19.2321	1.43907	-4.48621	7.25016e-06	0.000101215	yes	AT3G54020.1	AtIPCS1
GRMZM2G114036	chromsome_1:251987449-251989063	WT_root	R101_root	6.32716	17.191	1.44202	-3.78009	0.000156771	0.00156581	yes	AT3G54950.1	PLA IIIA,PLP7
GRMZM2G174347	chromsome_8:120960109-120961302	WT_root	R101_root	39.916	108.633	1.44443	-5.12109	3.03775e-07	5.71e-06	yes	AT5G44210.1	ATERF-9,ATERF9,ERF9
GRMZM2G400714	chromsome_1:279912700-279914465	WT_root	R101_root	43.6243	119.213	1.45034	-5.32813	9.92297e-08	2.05641e-06	yes	AT1G27730.1	STZ,ZAT10
GRMZM2G397684	chromsome_10:136006848-136007871	WT_root	R101_root	5.62403	15.3777	1.45116	-3.15845	0.00158608	0.0117585	yes	AT3G61460.1	BRH1
GRMZM2G169966	chromsome_6:153264613-153267678	WT_root	R101_root	3.37992	9.26262	1.45443	-3.62289	0.000291329	0.002702	yes	AT2G38470.1	ATWRKY33,WRKY33
GRMZM2G318180	chromsome_6:164557822-164558427	WT_root	R101_root	16.9196	46.4128	1.45582	-3.62816	0.000285443	0.00265452	yes	AT1G28480.1	GRX480,roxy19
GRMZM2G159937	chromsome_3:204643908-204645969	WT_root	R101_root	3.68065	10.1022	1.45664	-3.69665	0.000218461	0.0020992	yes	AT1G01260.1
GRMZM2G005996	chromsome_5:193651779-193655999	WT_root	R101_root	2.98307	8.22355	1.46296	-4.35502	1.33056e-05	0.000174577	yes	AT3G14810.1	MSL5
GRMZM2G116614	chromsome_7:121224042-121226178	WT_root	R101_root	11.6685	32.2494	1.46665	-3.25644	0.0011282	0.00877466	yes	AT1G19180.1	JAZ1,TIFY10A
GRMZM2G038183	chromsome_6:164366994-164371384	WT_root	R101_root	3.14365	8.69281	1.46738	-3.98919	6.62991e-05	0.000731652	yes	AT4G28300.1
GRMZM2G152396	chromsome_9:136025234-136026231	WT_root	R101_root	17.275	47.8255	1.4691	-4.28993	1.78727e-05	0.000227488	yes
AC183822.3_FG003	chromsome_3:45046973-45048075	WT_root	R101_root	5.72555	15.8869	1.47235	-3.01689	0.0025538	0.0176713	yes
GRMZM2G315431	chromsome_7:103876336-103878886	WT_root	R101_root	0.951117	2.646	1.47612	-2.65516	0.00792701	0.0458535	yes	AT1G10560.1	ATPUB18,PUB18
GRMZM2G040441	chromsome_1:84538002-84543910	WT_root	R101_root	3.17285	8.86355	1.4821	-2.68168	0.00732525	0.0429379	yes	AT2G33670.1	ATMLO5,MLO5
GRMZM2G132958	chromsome_1:267198373-267199873	WT_root	R101_root	9.864	27.6871	1.48897	-4.07162	4.66868e-05	0.000535498	yes	AT1G13340.1
GRMZM2G085086	chromsome_2:83492107-83493198	WT_root	R101_root	90.1435	253.045	1.4891	-5.49254	3.96198e-08	8.88289e-07	yes	AT5G66110.1
GRMZM2G320786	chromsome_5:207890405-207893256	WT_root	R101_root	4.13551	11.6421	1.49321	-4.20265	2.63814e-05	0.00032215	yes	AT5G09360.1	LAC14
GRMZM2G301939	chromsome_7:169936811-169938788	WT_root	R101_root	30.832	86.9389	1.49558	-5.06497	4.08467e-07	7.47551e-06	yes
GRMZM2G177510	chromsome_4:108076967-108080923	WT_root	R101_root	2.9667	8.37283	1.49686	-3.46439	0.000531433	0.00456514	yes	AT2G27500.2
GRMZM2G022972	chromsome_8:12933209-12935796	WT_root	R101_root	5.76379	16.2969	1.4995	-3.51128	0.000445949	0.00391978	yes	AT1G73805.1
GRMZM5G872861	chromsome_9:7308152-7309906	WT_root	R101_root	6.63635	18.7961	1.50197	-3.73292	0.000189275	0.00184909	yes
GRMZM2G324999	chromsome_1:216580896-216585803	WT_root	R101_root	12.2528	34.7396	1.50347	-4.33428	1.46241e-05	0.000190038	yes	AT4G11070.1	AtWRKY41,WRKY41
GRMZM2G095588	chromsome_6:152972288-152977983	WT_root	R101_root	7.21598	20.4618	1.50367	-5.19957	1.99752e-07	3.89563e-06	yes	AT4G18640.1	MRH1
GRMZM2G111987	chromsome_5:115210348-115211422	WT_root	R101_root	7.54266	21.407	1.50494	-3.57769	0.000346642	0.00314692	yes	AT3G15760.1
GRMZM2G033098	chromsome_5:5909502-5911568	WT_root	R101_root	31.5124	89.4467	1.50511	-5.14126	2.72897e-07	5.17845e-06	yes	AT5G42650.1	AOS,CYP74A,DDE2
GRMZM2G176995	chromsome_6:136417674-136427049	WT_root	R101_root	4.11613	11.7033	1.50756	-4.54836	5.40652e-06	7.76794e-05	yes	AT1G08860.1	BON3
GRMZM2G051151	chromsome_3:199650094-199660284	WT_root	R101_root	71.1034	202.191	1.50773	-5.05284	4.3529e-07	7.91485e-06	yes	AT5G56550.1	ATOXS3,OXS3
GRMZM2G037993	chromsome_2:224463081-224467568	WT_root	R101_root	1.12591	3.20469	1.50909	-3.18234	0.00146091	0.0109558	yes	AT5G47910.1	ATRBOHD,RBOHD
GRMZM2G018336	chromsome_5:28639859-28641213	WT_root	R101_root	3.22244	9.1884	1.51166	-3.21774	0.00129204	0.0098583	yes	AT1G68840.1	EDF2,RAP2.8,RAV2,TEM2
GRMZM2G091540	chromsome_3:204579170-204584065	WT_root	R101_root	8.52305	24.3113	1.51218	-4.92478	8.44532e-07	1.44651e-05	yes	AT1G51760.1	IAR3,JR3
GRMZM5G874955	chromsome_3:224460655-224464191	WT_root	R101_root	17.8714	50.9766	1.51218	-5.23455	1.65389e-07	3.28178e-06	yes	AT1G15520.1	ABCG40,ATABCG40,ATPDR12,PDR12
GRMZM2G024530	chromsome_9:11560216-11565193	WT_root	R101_root	14.5361	41.5444	1.51501	-5.4068	6.41618e-08	1.38221e-06	yes	AT5G58010.1	LRL3
GRMZM2G466298	chromsome_5:202294728-202303765	WT_root	R101_root	3.84669	11.0027	1.51617	-4.85411	1.20931e-06	2.00577e-05	yes	AT5G55830.1
GRMZM2G126566	chromsome_7:108787032-108790136	WT_root	R101_root	6.95298	19.8984	1.51695	-4.59074	4.41678e-06	6.46481e-05	yes	AT1G66230.1	AtMYB20,MYB20
GRMZM2G149683	chromsome_8:145230330-145231761	WT_root	R101_root	2.59601	7.4381	1.51864	-2.78656	0.00532702	0.0328894	yes	AT4G01250.1	AtWRKY22,WRKY22
GRMZM2G133613	chromsome_7:124698794-124701775	WT_root	R101_root	3.98146	11.4282	1.52123	-3.66491	0.000247425	0.00234173	yes	AT1G77810.2
GRMZM2G027958	chromsome_9:37538686-37540567	WT_root	R101_root	10.0935	29.0096	1.52311	-4.86685	1.13393e-06	1.89139e-05	yes	AT2G31880.1	EVR,SOBIR1
GRMZM2G015285	chromsome_2:228121658-228123443	WT_root	R101_root	1.59634	4.59175	1.52427	-2.74774	0.00600082	0.0363422	yes	AT3G23400.1	FIB4
GRMZM2G070312	chromsome_4:184276028-184287540	WT_root	R101_root	14.9793	43.1627	1.52682	-2.91354	0.00357351	0.0235121	yes	AT3G51620.2
GRMZM2G122028	chromsome_3:215478325-215480103	WT_root	R101_root	5.99296	17.2709	1.527	-4.33202	1.47748e-05	0.000191805	yes	AT5G62770.1
GRMZM2G318843	chromsome_7:167980518-167983287	WT_root	R101_root	4.29701	12.4555	1.53537	-4.353	1.34285e-05	0.000176018	yes	AT3G13600.1
GRMZM5G843446	chromsome_9:76792322-76793260	WT_root	R101_root	6.58293	19.1229	1.5385	-3.52117	0.000429644	0.00379508	yes	AT2G42760.1
GRMZM5G860176	chromsome_9:76793757-76794695	WT_root	R101_root	6.58293	19.1229	1.5385	-3.52117	0.000429644	0.00379508	yes	AT2G42760.1
GRMZM2G084264	chromsome_6:109899547-109900749	WT_root	R101_root	12.8614	37.4123	1.54046	-4.37272	1.22711e-05	0.000162301	yes	AT1G21910.1
AC233899.1_FG005	chromsome_9:149651897-149652455	WT_root	R101_root	11.6325	33.8411	1.54062	-3.30086	0.000963884	0.00765516	yes
GRMZM5G878347	chromsome_5:9915376-9918147	WT_root	R101_root	72.1372	209.983	1.54145	-3.2827	0.00102816	0.00809607	yes
GRMZM2G049185	chromsome_4:36908503-36911313	WT_root	R101_root	21.1673	61.7909	1.54556	-5.58546	2.33088e-08	5.46443e-07	yes	AT3G27330.1
GRMZM5G872578	chromsome_1:252631959-252633015	WT_root	R101_root	5.98627	17.5081	1.54829	-3.39081	0.000696875	0.00577446	yes	AT3G48880.1
GRMZM2G166639	chromsome_10:90474289-90475888	WT_root	R101_root	30.3185	88.7283	1.5492	-4.43541	9.18968e-06	0.000125185	yes	AT1G77330.1
GRMZM2G113272	chromsome_6:88583671-88585668	WT_root	R101_root	1.71768	5.0305	1.55024	-3.2897	0.00100293	0.00792349	yes	AT1G69360.1
GRMZM2G074743	chromsome_2:12267201-12268962	WT_root	R101_root	2.72485	7.98368	1.55088	-2.69829	0.00696962	0.0411734	yes	AT3G22370.1	AOX1A,ATAOX1A
GRMZM2G154678	chromsome_9:1328556-1332136	WT_root	R101_root	36.0222	105.628	1.55204	-5.66015	1.51243e-08	3.67151e-07	yes	AT2G32990.1	AtGH9B8,GH9B8
GRMZM2G135027	chromsome_3:190925607-190929953	WT_root	R101_root	5.86807	17.2142	1.55264	-4.37039	1.24025e-05	0.000163857	yes	AT3G18850.1	LPAT5
GRMZM2G037015	chromsome_3:220767490-220769553	WT_root	R101_root	36.3022	106.635	1.55455	-5.71533	1.0949e-08	2.72661e-07	yes	AT5G12010.1
GRMZM2G413135	chromsome_6:82500718-82504406	WT_root	R101_root	1.63824	4.83364	1.56096	-3.22386	0.00126474	0.00968003	yes	AT4G37420.1
GRMZM2G069335	chromsome_6:63536448-63537471	WT_root	R101_root	6.54952	19.3383	1.562	-3.53667	0.0004052	0.00360791	yes
GRMZM2G148087	chromsome_3:183888338-183891343	WT_root	R101_root	11.0208	32.6133	1.56523	-5.19947	1.99854e-07	3.89745e-06	yes	AT2G38470.1	ATWRKY33,WRKY33
GRMZM2G079938	chromsome_8:62830176-62836930	WT_root	R101_root	7.43446	22.0108	1.56591	-3.85365	0.000116371	0.00120398	yes	AT5G53050.2
GRMZM2G168115	chromsome_5:62025948-62028607	WT_root	R101_root	14.3436	42.4744	1.56619	-5.24796	1.53796e-07	3.07048e-06	yes	AT4G35880.1
GRMZM2G023285	chromsome_3:200698726-200700272	WT_root	R101_root	3.18622	9.45373	1.56904	-3.48341	0.000495066	0.00429372	yes	AT5G19650.1	ATOFP8,OFP8
GRMZM2G060837	chromsome_5:199205739-199208121	WT_root	R101_root	21.4191	63.5592	1.5692	-4.71197	2.45339e-06	3.80092e-05	yes	AT1G32170.1	XTH30,XTR4
GRMZM2G554483	chromsome_5:142257042-142257707	WT_root	R101_root	29.2917	87.1188	1.57249	-3.14956	0.00163514	0.0120712	yes
GRMZM2G132095	chromsome_5:115186637-115187815	WT_root	R101_root	5.87142	17.4815	1.57405	-3.61632	0.00029882	0.00276308	yes	AT3G15760.1
GRMZM2G392125	chromsome_2:11829042-11830592	WT_root	R101_root	35.9198	107.162	1.57695	-5.14916	2.61651e-07	4.98368e-06	yes	AT4G30270.1	MERI-5,MERI5B,SEN4,XTH24
GRMZM2G102923	chromsome_6:81714819-81716889	WT_root	R101_root	8.56881	25.5652	1.57701	-4.93525	8.005e-07	1.37814e-05	yes	AT5G08200.1
GRMZM2G051619	chromsome_6:131154565-131158406	WT_root	R101_root	9.82793	29.356	1.5787	-4.61164	3.995e-06	5.9089e-05	yes	AT1G78440.1	ATGA2OX1,GA2OX1
GRMZM2G099067	chromsome_10:2227331-2228662	WT_root	R101_root	12.624	37.7227	1.57926	-4.69848	2.62106e-06	4.03454e-05	yes	AT5G21130.1
GRMZM5G870176	chromsome_9:26601449-26606727	WT_root	R101_root	54.8728	164.16	1.58094	-5.24299	1.57994e-07	3.14749e-06	yes	AT3G03050.1	ATCSLD3,CSLD3,KJK
GRMZM5G838496	chromsome_9:76795832-76796491	WT_root	R101_root	3.73017	11.1611	1.58117	-2.67425	0.00748959	0.0437416	yes	AT2G42760.1
GRMZM2G117365	chromsome_8:102488132-102490149	WT_root	R101_root	14.6025	43.7503	1.58307	-5.34259	9.1626e-08	1.91206e-06	yes	AT5G06730.1
GRMZM2G001915	chromsome_8:39579478-39592381	WT_root	R101_root	1.22484	3.67438	1.58491	-2.92232	0.00347431	0.0229581	yes	AT5G15640.1
GRMZM2G077809	chromsome_3:164580642-164585559	WT_root	R101_root	27.5115	82.7188	1.58818	-5.73352	9.83677e-09	2.47244e-07	yes	AT5G14420.1	RGLG2
GRMZM2G129064	chromsome_6:155010368-155012831	WT_root	R101_root	1.0069	3.03383	1.59122	-2.98802	0.00280794	0.0191627	yes	AT3G13400.1	sks13
GRMZM2G176472	chromsome_10:23804444-23808523	WT_root	R101_root	8.53741	25.7595	1.59324	-5.4247	5.80506e-08	1.26101e-06	yes	AT5G57580.1
GRMZM5G827348	chromsome_2:177272816-177275377	WT_root	R101_root	6.85548	20.6936	1.59386	-3.95869	7.53609e-05	0.00082006	yes
GRMZM2G057113	chromsome_2:33834626-33840542	WT_root	R101_root	5.865	17.7291	1.59592	-5.30136	1.14942e-07	2.35306e-06	yes	AT2G43320.1
GRMZM5G883250	chromsome_5:3832771-3836473	WT_root	R101_root	11.0883	33.5549	1.59749	-4.53647	5.72037e-06	8.17289e-05	yes	AT1G59710.1
GRMZM2G159700	chromsome_4:141279401-141280419	WT_root	R101_root	10.1134	30.637	1.599	-3.32835	0.000873609	0.00702748	yes	AT4G10300.1
GRMZM2G006977	chromsome_1:22379292-22385166	WT_root	R101_root	9.62849	29.1921	1.60019	-5.59159	2.25004e-08	5.28913e-07	yes	AT4G37640.1	ACA2
GRMZM2G044498	chromsome_7:7414203-7416229	WT_root	R101_root	10.0545	30.5403	1.60287	-5.19935	1.99988e-07	3.89984e-06	yes
GRMZM2G038073	chromsome_5:180370271-180373773	WT_root	R101_root	0.721177	2.1911	1.60323	-2.84042	0.00450541	0.0285833	yes	AT1G25580.1	ANAC008,SOG1
GRMZM2G335604	chromsome_9:128616647-128617370	WT_root	R101_root	7.50094	22.7956	1.60361	-3.38453	0.00071299	0.00588965	yes	AT5G12340.1
GRMZM2G082653	chromsome_7:128646290-128647794	WT_root	R101_root	8.87108	26.9786	1.60464	-4.58729	4.49043e-06	6.56215e-05	yes	AT3G05200.1	ATL6
GRMZM2G164074	chromsome_2:123595684-123597852	WT_root	R101_root	9.97598	30.3816	1.60667	-4.67806	2.89595e-06	4.41567e-05	yes	AT3G48520.1	CYP94B3
GRMZM2G106622	chromsome_10:14302292-14305526	WT_root	R101_root	9.25658	28.2231	1.60833	-4.83062	1.3611e-06	2.23106e-05	yes	AT5G13200.1
GRMZM2G027499	chromsome_9:131519313-131522352	WT_root	R101_root	3.70911	11.322	1.60998	-4.53705	5.70473e-06	8.15281e-05	yes	AT3G56410.2
GRMZM2G032062	chromsome_6:45923130-45923564	WT_root	R101_root	51.5874	157.577	1.61097	-4.27341	1.92504e-05	0.000243029	yes
GRMZM2G077187	chromsome_8:152432817-152438814	WT_root	R101_root	12.1319	37.1061	1.61285	-5.4104	6.2883e-08	1.35696e-06	yes	AT1G15080.1	ATLPP2,ATPAP2,LPP2
GRMZM2G126749	chromsome_3:21368051-21370613	WT_root	R101_root	25.6595	78.5557	1.61422	-5.79098	6.9975e-09	1.80722e-07	yes	AT1G73805.1
GRMZM2G370745	chromsome_3:216986018-216989235	WT_root	R101_root	16.4829	50.4895	1.61502	-5.53205	3.16501e-08	7.23291e-07	yes	AT3G14680.1	CYP72A14
AC233887.1_FG006	chromsome_2:55450640-55455354	WT_root	R101_root	1.06634	3.27359	1.61821	-3.46284	0.000534516	0.00458811	yes	AT3G11670.1	DGD1
GRMZM2G134597	chromsome_5:39956856-39958566	WT_root	R101_root	3.68908	11.327	1.61844	-3.88544	0.000102143	0.00107298	yes	AT1G64940.1	CYP89A6
GRMZM2G104012	chromsome_1:228395720-228400984	WT_root	R101_root	6.87333	21.1179	1.61938	-4.72642	2.28512e-06	3.56502e-05	yes
GRMZM2G024476	chromsome_8:172364589-172368643	WT_root	R101_root	2.98324	9.17218	1.62039	-3.62413	0.000289936	0.00269088	yes	AT1G75450.1	ATCKX5,ATCKX6,CKX5
GRMZM2G425004	chromsome_3:154738457-154740403	WT_root	R101_root	43.6995	134.509	1.62201	-5.48318	4.17748e-08	9.3285e-07	yes	AT1G09070.1	(AT)SRC2,SRC2
GRMZM2G457411	chromsome_3:115005662-115007783	WT_root	R101_root	2.41008	7.41911	1.62216	-3.61744	0.000297533	0.0027524	yes	AT3G18930.1
GRMZM2G482256	chromsome_5:80803726-80807858	WT_root	R101_root	7.38492	22.7381	1.62246	-3.86338	0.000111828	0.00116245	yes	AT2G32990.1	AtGH9B8,GH9B8
GRMZM2G117007	chromsome_8:131041706-131043172	WT_root	R101_root	41.5847	129.003	1.63328	-5.92428	3.13674e-09	8.6256e-08	yes	AT5G58620.1
GRMZM2G144997	chromsome_1:52761559-52762660	WT_root	R101_root	12.3812	38.4201	1.63372	-4.67759	2.90262e-06	4.42452e-05	yes	AT4G13830.2	J20
GRMZM2G014797	chromsome_3:65660032-65660592	WT_root	R101_root	5.14666	15.9755	1.63416	-2.7369	0.00620213	0.0373489	yes
GRMZM2G151257	chromsome_5:205562435-205565933	WT_root	R101_root	32.4636	100.839	1.63515	-6.00106	1.96037e-09	5.60109e-08	yes	AT2G32990.1	AtGH9B8,GH9B8
GRMZM2G339736	chromsome_8:168921962-168923738	WT_root	R101_root	7.64306	23.7778	1.6374	-4.71765	2.38581e-06	3.70594e-05	yes	AT2G39710.1
GRMZM2G043191	chromsome_1:253792927-253795422	WT_root	R101_root	0.864089	2.69651	1.64184	-2.65453	0.00794198	0.0459258	yes	AT1G47510.1	5PTASE11,AT5PTASE11
GRMZM2G340807	chromsome_6:142561404-142562646	WT_root	R101_root	10.2205	31.9999	1.64659	-4.7124	2.44814e-06	3.79352e-05	yes	AT1G24620.1
GRMZM2G151992	chromsome_9:139844220-139846531	WT_root	R101_root	31.5522	98.821	1.64708	-5.85527	4.76246e-09	1.26807e-07	yes	AT5G02230.1
GRMZM2G171600	chromsome_3:158895756-158901970	WT_root	R101_root	5.5577	17.4142	1.64771	-5.64585	1.64365e-08	3.9618e-07	yes	AT1G67310.1
GRMZM2G001079	chromsome_1:44176428-44180394	WT_root	R101_root	7.8722	24.6682	1.64781	-4.43093	9.38289e-06	0.000127556	yes	AT2G37090.1	IRX9
GRMZM2G003715	chromsome_10:78128656-78132998	WT_root	R101_root	4.12985	12.9438	1.6481	-4.5466	5.45196e-06	7.82717e-05	yes	AT1G33060.2	ANAC014,NAC014
GRMZM2G165044	chromsome_3:15053860-15057882	WT_root	R101_root	7.44081	23.3498	1.64988	-4.85507	1.20346e-06	1.99692e-05	yes	AT2G15530.1
GRMZM2G399383	chromsome_2:45419376-45420787	WT_root	R101_root	4.71412	14.825	1.65297	-4.17916	2.92593e-05	0.000353262	yes
GRMZM2G061408	chromsome_8:109566615-109568284	WT_root	R101_root	11.6299	36.5742	1.65299	-4.30296	1.68528e-05	0.000215831	yes	AT4G23810.1	ATWRKY53,WRKY53
AF546187.1_FG012	chromsome_1:162159726-162160559	WT_root	R101_root	6.89352	21.6828	1.65324	-3.29421	0.000986992	0.00781434	yes	AT3G49930.1
GRMZM5G875184	chromsome_8:4258016-4259694	WT_root	R101_root	2.32042	7.30504	1.65451	-2.80655	0.00500746	0.0312256	yes
GRMZM2G149422	chromsome_4:180235956-180237510	WT_root	R101_root	15.2807	48.1406	1.65554	-5.34318	9.13278e-08	1.90655e-06	yes	AT4G08950.1	EXO
GRMZM2G025895	chromsome_7:93164342-93166011	WT_root	R101_root	11.5979	36.5395	1.65559	-4.31238	1.61505e-05	0.000207766	yes	AT4G23810.1	ATWRKY53,WRKY53
GRMZM2G157115	chromsome_9:109291126-109296673	WT_root	R101_root	15.3809	48.4643	1.65578	-5.80263	6.52841e-09	1.69635e-07	yes	AT2G07180.1
GRMZM2G118366	chromsome_5:207655629-207657582	WT_root	R101_root	5.5619	17.5294	1.65612	-4.49954	6.81013e-06	9.56816e-05	yes	AT4G10630.1
GRMZM2G123562	chromsome_1:126535351-126536676	WT_root	R101_root	2.0277	6.40085	1.65842	-2.99356	0.00275741	0.0188641	yes
GRMZM5G819464	chromsome_5:21364638-21366588	WT_root	R101_root	17.6167	55.7069	1.66092	-5.47906	4.27581e-08	9.52771e-07	yes	AT2G46620.1
GRMZM2G070943	chromsome_1:96309359-96310652	WT_root	R101_root	3.24145	10.2705	1.66379	-3.41999	0.000626229	0.00526437	yes	AT2G44600.1
GRMZM2G093776	chromsome_1:293454215-293458523	WT_root	R101_root	10.1618	32.2459	1.66595	-5.61252	1.99404e-08	4.73187e-07	yes	AT2G28890.1	PLL4
GRMZM2G179049	chromsome_2:192453314-192455615	WT_root	R101_root	4.37943	13.9066	1.66695	-3.35088	0.000805549	0.00654966	yes	AT2G33480.1	ANAC041,NAC041
GRMZM2G360490	chromsome_1:94090534-94092356	WT_root	R101_root	1.56246	4.97838	1.67186	-2.81737	0.00484187	0.0303625	yes
GRMZM2G446213	chromsome_9:113476447-113478530	WT_root	R101_root	6.6058	21.0773	1.67388	-4.66175	3.13528e-06	4.7449e-05	yes	AT1G10020.1
GRMZM2G173771	chromsome_4:178590005-178591058	WT_root	R101_root	4.08086	13.0307	1.67497	-3.28978	0.00100267	0.00792163	yes	AT3G16770.1	ATEBP,EBP,ERF72,RAP2.3
GRMZM2G427692	chromsome_1:281904367-281911240	WT_root	R101_root	9.77044	31.2818	1.67883	-5.5925	2.23817e-08	5.26342e-07	yes
GRMZM2G028086	chromsome_7:158740858-158744497	WT_root	R101_root	17.3292	55.5414	1.68035	-5.91773	3.26418e-09	8.94895e-08	yes	AT5G12480.1	CPK7
GRMZM2G536204	chromsome_8:120462054-120462961	WT_root	R101_root	6.04093	19.3631	1.68047	-3.99702	6.41442e-05	0.00071036	yes
GRMZM2G037286	chromsome_6:154980692-154982171	WT_root	R101_root	1.61648	5.19262	1.6836	-2.85434	0.00431269	0.0275517	yes	AT3G54220.1	SCR,SGR1
GRMZM2G046900	chromsome_2:44330495-44336261	WT_root	R101_root	41.5922	133.704	1.68466	-4.72766	2.27127e-06	3.54524e-05	yes	AT4G24380.1
GRMZM2G059392	chromsome_3:221534710-221542863	WT_root	R101_root	6.95592	22.3891	1.68648	-3.69659	0.000218511	0.0020996	yes	AT3G53450.1
GRMZM2G095904	chromsome_5:186413822-186415077	WT_root	R101_root	16.7328	53.9013	1.68764	-5.16216	2.44111e-07	4.67863e-06	yes	AT3G23250.1	ATMYB15,ATY19,MYB15
GRMZM2G022637	chromsome_2:40003867-40004708	WT_root	R101_root	6.58101	21.2339	1.68999	-3.1086	0.00187975	0.0136004	yes	AT5G48290.1
GRMZM2G105221	chromsome_8:157618947-157621644	WT_root	R101_root	6.22196	20.1693	1.69672	-5.21165	1.87169e-07	3.67333e-06	yes	AT2G41640.1
AC194158.3_FG005	chromsome_5:17891414-17892008	WT_root	R101_root	14.9332	48.4295	1.69736	-4.03788	5.39368e-05	0.000608887	yes	AT2G39220.1	PLA IIB,PLP6
GRMZM5G805480	chromsome_3:230940082-230942113	WT_root	R101_root	2.08429	6.76193	1.69788	-3.81823	0.000134414	0.00136749	yes
GRMZM2G074735	chromsome_8:145162782-145164555	WT_root	R101_root	22.4928	73.0937	1.70028	-5.32423	1.01382e-07	2.09727e-06	yes	AT3G17980.1
GRMZM2G070361	chromsome_8:67575354-67576861	WT_root	R101_root	1.15928	3.77262	1.70233	-3.12812	0.00175927	0.0128542	yes
GRMZM2G152739	chromsome_2:128197252-128201560	WT_root	R101_root	11.722	38.1527	1.70257	-5.4204	5.94657e-08	1.28922e-06	yes	AT3G52430.1	ATPAD4,PAD4
GRMZM2G011110	chromsome_4:178386284-178387653	WT_root	R101_root	5.3364	17.393	1.70457	-4.19712	2.70329e-05	0.000329251	yes	AT1G21910.1
GRMZM2G020054	chromsome_10:65424540-65425836	WT_root	R101_root	15.6629	51.075	1.70527	-5.03108	4.87723e-07	8.7793e-06	yes	AT3G20310.1	ATERF-7,ATERF7,ERF7
GRMZM2G374077	chromsome_4:239419212-239420329	WT_root	R101_root	10.4474	34.097	1.7065	-4.01319	5.99031e-05	0.00066859	yes
GRMZM2G010944	chromsome_5:77753933-77757260	WT_root	R101_root	20.2332	66.0834	1.70756	-4.50693	6.57736e-06	9.26997e-05	yes	AT5G58110.1
GRMZM2G080959	chromsome_4:156932066-156933030	WT_root	R101_root	11.4139	37.3825	1.71157	-4.01135	6.03714e-05	0.000673263	yes	AT5G47060.1
GRMZM2G074987	chromsome_5:68389433-68390937	WT_root	R101_root	8.76477	28.7287	1.7127	-4.92248	8.54559e-07	1.46232e-05	yes	AT1G63930.1	ROH1
AC233871.1_FG003	chromsome_6:1800001-1803000	WT_root	R101_root	6.92431	22.7286	1.71477	-5.20904	1.89823e-07	3.71997e-06	yes	AT5G12480.1	CPK7
GRMZM2G313181	chromsome_4:209228526-209229525	WT_root	R101_root	4.8941	16.1265	1.72032	-3.82731	0.000129553	0.00132369	yes	AT1G21270.1	WAK2
GRMZM2G370455	chromsome_7:141137797-141138684	WT_root	R101_root	7.15153	23.5849	1.72154	-3.33647	0.000848486	0.00685247	yes
GRMZM2G066923	chromsome_7:156800978-156805818	WT_root	R101_root	17.0482	56.2642	1.7226	-3.01028	0.00261006	0.0180008	yes	AT4G05120.1	ATENT3,ENT3,FUR1
GRMZM2G152789	chromsome_3:230938915-230939236	WT_root	R101_root	64.499	213.139	1.72445	-2.62925	0.00855735	0.0488624	yes
GRMZM2G049912	chromsome_1:289235263-289239083	WT_root	R101_root	11.6511	38.51	1.72476	-5.70118	1.18982e-08	2.94342e-07	yes	AT1G59710.1
GRMZM2G035103	chromsome_5:6315210-6316774	WT_root	R101_root	35.8526	119.002	1.73084	-6.30208	2.93683e-10	9.68542e-09	yes	AT1G27730.1	STZ,ZAT10
GRMZM2G420883	chromsome_6:121076929-121077741	WT_root	R101_root	97.1826	322.897	1.7323	-6.36104	2.00392e-10	6.7906e-09	yes
GRMZM2G086163	chromsome_1:11475016-11477144	WT_root	R101_root	9.7094	32.3491	1.73627	-5.52284	3.33561e-08	7.58874e-07	yes	AT5G03380.1
AC225718.2_FG006	chromsome_5:48501783-48502182	WT_root	R101_root	721.721	2407.1	1.73778	-6.38473	1.71696e-10	5.88482e-09	yes	AT2G46600.1
GRMZM2G086298	chromsome_2:31301691-31303263	WT_root	R101_root	1.94579	6.50466	1.74112	-3.70042	0.000215246	0.00207199	yes
GRMZM2G066057	chromsome_8:8416079-8417957	WT_root	R101_root	0.876693	2.93114	1.74132	-2.6591	0.00783502	0.0454058	yes	AT5G37800.1	ATRSL1,RSL1
GRMZM2G023204	chromsome_2:35324875-35326785	WT_root	R101_root	7.15868	23.9644	1.74313	-5.03206	4.85236e-07	8.73895e-06	yes	AT3G25250.1	AGC2,AGC2-1,AtOXI1,OXI1
GRMZM2G050734	chromsome_5:201069025-201075114	WT_root	R101_root	4.56977	15.3217	1.74538	-5.0733	3.90978e-07	7.18355e-06	yes	AT4G36550.1
GRMZM5G808787	chromsome_8:120253880-120255530	WT_root	R101_root	5.45111	18.3042	1.74755	-5.01982	5.17189e-07	9.26435e-06	yes
GRMZM2G054807	chromsome_3:180198004-180200193	WT_root	R101_root	33.5414	112.729	1.74885	-6.18605	6.16903e-10	1.92381e-08	yes	AT3G23160.1
GRMZM2G141066	chromsome_8:126901417-126903311	WT_root	R101_root	0.79146	2.66703	1.75265	-2.72306	0.00646811	0.0386872	yes	AT2G19380.1
GRMZM2G075262	chromsome_1:55501248-55504868	WT_root	R101_root	0.950906	3.20734	1.754	-3.34631	0.000818956	0.00664364	yes	AT5G05190.1
GRMZM2G149935	chromsome_2:232357623-232362179	WT_root	R101_root	11.1404	37.8059	1.76281	-6.24218	4.3151e-10	1.3824e-08	yes	AT5G62620.1
AC213521.3_FG005	chromsome_1:226217181-226220470	WT_root	R101_root	5.42345	18.4112	1.7633	-5.54977	2.86044e-08	6.59439e-07	yes	AT1G58290.1	HEMA1
GRMZM2G148904	chromsome_8:34579788-34581430	WT_root	R101_root	2.14858	7.29998	1.76451	-2.75002	0.00595914	0.0361289	yes	AT2G41380.1
GRMZM2G111711	chromsome_9:103075647-103077219	WT_root	R101_root	4.00954	13.6238	1.76462	-4.09748	4.17677e-05	0.000485071	yes	AT1G80840.1	ATWRKY40,WRKY40
GRMZM5G802115	chromsome_10:126898411-126900258	WT_root	R101_root	5.21806	17.7443	1.76577	-4.41848	9.93971e-06	0.000134342	yes	AT3G25250.1	AGC2,AGC2-1,AtOXI1,OXI1
GRMZM2G471842	chromsome_1:37606585-37619198	WT_root	R101_root	0.932576	3.1752	1.76755	-2.62821	0.0085835	0.0489858	yes
GRMZM2G488346	chromsome_2:71954735-71955352	WT_root	R101_root	22.1217	75.4038	1.76918	-4.76972	1.84478e-06	2.93837e-05	yes
GRMZM2G142832	chromsome_10:137828444-137833274	WT_root	R101_root	4.89737	16.7208	1.77156	-4.86557	1.14126e-06	1.90268e-05	yes	AT2G17220.1
GRMZM2G104118	chromsome_4:130570314-130573664	WT_root	R101_root	25.4512	87.2638	1.77765	-5.48083	4.23342e-08	9.44284e-07	yes	AT3G27540.1
GRMZM2G377904	chromsome_5:6436445-6439210	WT_root	R101_root	12.3875	42.5233	1.77937	-5.96954	2.37919e-09	6.69148e-08	yes	AT4G33920.1
GRMZM2G060712	chromsome_2:39895689-39896162	WT_root	R101_root	31.5054	108.353	1.78207	-2.96981	0.00297979	0.0201558	yes	AT3G07600.1
GRMZM2G143640	chromsome_8:166652267-166653690	WT_root	R101_root	0.988484	3.40772	1.78552	-2.73468	0.00624407	0.0375569	yes	AT1G49010.1
GRMZM2G031447	chromsome_9:141538685-141540279	WT_root	R101_root	9.672	33.3468	1.78566	-5.32404	1.01488e-07	2.09912e-06	yes	AT5G16080.1	AtCXE17,CXE17
GRMZM2G069146	chromsome_7:141137797-141138684	WT_root	R101_root	5.01255	17.2845	1.78586	-2.90212	0.00370645	0.0242553	yes	AT4G25470.1	ATCBF2,CBF2,DREB1C,FTQ4
GRMZM2G165177	chromsome_8:168491870-168493721	WT_root	R101_root	6.50129	22.5154	1.79211	-5.22362	1.75455e-07	3.46433e-06	yes	AT3G23160.1
GRMZM2G041774	chromsome_3:205363023-205364659	WT_root	R101_root	7.79686	27.0644	1.79543	-5.11811	3.08613e-07	5.79252e-06	yes	AT4G26890.1	MAPKKK16
GRMZM2G043855	chromsome_8:129847606-129848814	WT_root	R101_root	3.32875	11.56	1.7961	-3.75872	0.000170787	0.00168869	yes	AT1G05260.1	RCI3,RCI3A
GRMZM2G036703	chromsome_8:170094713-170097223	WT_root	R101_root	3.97909	13.8375	1.79807	-4.48199	7.39518e-06	0.000103038	yes	AT5G56270.1	ATWRKY2,WRKY2
GRMZM2G165060	chromsome_2:9355770-9359630	WT_root	R101_root	15.7741	55.0118	1.80218	-6.33472	2.37772e-10	7.95753e-09	yes	AT1G16670.1
GRMZM2G382632	chromsome_3:212018640-212021275	WT_root	R101_root	3.84232	13.449	1.80745	-4.94065	7.78645e-07	1.34411e-05	yes	AT3G61590.1	HS,HWS
GRMZM2G097704	chromsome_5:191087813-191089852	WT_root	R101_root	28.508	99.8438	1.8083	-6.56394	5.24034e-11	1.95281e-09	yes	AT4G16820.1	PLA-I{beta]2
GRMZM2G439350	chromsome_8:152959025-152960464	WT_root	R101_root	1.49811	5.26512	1.81332	-3.08759	0.00201786	0.0144542	yes	AT4G26890.1	MAPKKK16
GRMZM2G409304	chromsome_3:29612993-29616601	WT_root	R101_root	5.52156	19.46	1.81737	-2.6276	0.00859896	0.0490581	yes
GRMZM2G432583	chromsome_8:119035677-119037047	WT_root	R101_root	10.3765	36.6124	1.81901	-5.15831	2.49183e-07	4.76645e-06	yes	AT5G01900.1	ATWRKY62,WRKY62
GRMZM2G055313	chromsome_3:4706835-4710494	WT_root	R101_root	2.84697	10.0607	1.82123	-5.08954	3.58928e-07	6.6464e-06	yes	AT3G15350.1
GRMZM5G889126	chromsome_5:2923163-2924447	WT_root	R101_root	1.3033	4.61265	1.82343	-2.6741	0.00749308	0.0437587	yes
GRMZM2G123104	chromsome_8:40682971-40686394	WT_root	R101_root	12.4273	44.085	1.82677	-6.04952	1.45281e-09	4.25224e-08	yes
GRMZM2G327056	chromsome_7:171536794-171538041	WT_root	R101_root	129.502	459.492	1.82706	-6.56107	5.34226e-11	1.98833e-09	yes
GRMZM2G112629	chromsome_3:29612993-29616601	WT_root	R101_root	3.1292	11.1296	1.83054	-3.35257	0.000800636	0.00651531	yes	AT1G10585.1
GRMZM2G093838	chromsome_7:117033358-117035426	WT_root	R101_root	1.34234	4.78303	1.83318	-3.56556	0.000363082	0.00327831	yes	AT2G19380.1
GRMZM2G136884	chromsome_7:164078509-164080526	WT_root	R101_root	6.45037	23.0355	1.83641	-5.43135	5.59297e-08	1.21848e-06	yes	AT3G59080.1
GRMZM2G002805	chromsome_5:2378329-2379629	WT_root	R101_root	1.3285	4.74443	1.83644	-2.99087	0.00278181	0.0190065	yes	AT2G28200.1
GRMZM2G401339	chromsome_2:11579672-11580341	WT_root	R101_root	10.6283	37.9763	1.83718	-4.17564	2.97151e-05	0.000358132	yes	AT4G29905.1
GRMZM2G142779	chromsome_5:205725691-205729895	WT_root	R101_root	9.11648	32.6163	1.83904	-6.15093	7.70314e-10	2.36541e-08	yes	AT1G70140.1	ATFH8,FH8
GRMZM5G869403	chromsome_6:153239561-153241947	WT_root	R101_root	5.94294	21.2913	1.84101	-4.92542	8.41776e-07	1.44226e-05	yes	AT5G58430.1	ATEXO70B1,EXO70B1
GRMZM2G157068	chromsome_5:73215829-73222945	WT_root	R101_root	6.52459	23.3899	1.84193	-3.26948	0.00107745	0.00843062	yes	AT2G17890.1	CPK16
GRMZM2G176630	chromsome_1:289561625-289565532	WT_root	R101_root	3.31863	11.9552	1.84898	-5.3475	8.91788e-08	1.86575e-06	yes	AT1G74800.1
GRMZM5G808843	chromsome_10:133586570-133587962	WT_root	R101_root	2.64384	9.53461	1.85054	-3.20454	0.00135279	0.0102548	yes
GRMZM2G347488	chromsome_2:44337298-44338263	WT_root	R101_root	4.46166	16.1328	1.85435	-3.97799	6.95002e-05	0.000762864	yes	AT3G60520.1
GRMZM2G050137	chromsome_9:103877044-103879460	WT_root	R101_root	1.07617	3.89349	1.85515	-3.11299	0.00185203	0.0134277	yes	AT2G23060.1
GRMZM2G150468	chromsome_2:3747885-3750092	WT_root	R101_root	1.08219	3.91913	1.85658	-3.30012	0.000966437	0.00767261	yes	AT1G69870.1	NRT1.7
GRMZM2G531565	chromsome_8:109935997-109936636	WT_root	R101_root	8.31127	30.1419	1.85863	-3.73973	0.000184219	0.00180539	yes
AC209987.4_FG010	chromsome_5:46944199-46947563	WT_root	R101_root	6.46023	23.4826	1.86194	-3.3673	0.000759089	0.00621933	yes	AT3G20570.1	AtENODL9,ENODL9
AC214635.3_FG006	chromsome_4:124478316-124478574	WT_root	R101_root	102.936	374.472	1.86311	-2.82665	0.00470379	0.0296356	yes
GRMZM2G076584	chromsome_2:57126265-57129708	WT_root	R101_root	9.862	35.9125	1.86453	-5.54684	2.9088e-08	6.69609e-07	yes	AT2G27500.2
GRMZM5G879570	chromsome_7:143393428-143398038	WT_root	R101_root	12.0004	43.778	1.86712	-5.1854	2.15557e-07	4.17649e-06	yes	AT5G47070.1
GRMZM2G112284	chromsome_8:96630186-96632567	WT_root	R101_root	3.64042	13.296	1.86882	-4.92457	8.45454e-07	1.44794e-05	yes	AT1G07280.1
GRMZM2G130943	chromsome_9:147545344-147548039	WT_root	R101_root	4.81253	17.5967	1.87044	-4.95267	7.32038e-07	1.27122e-05	yes	AT4G33920.1
GRMZM2G120539	chromsome_5:70681486-70683926	WT_root	R101_root	16.7148	61.2184	1.87283	-5.10521	3.30435e-07	6.16609e-06	yes	AT1G20560.1	AAE1
GRMZM2G018553	chromsome_5:2917534-2919211	WT_root	R101_root	11.4082	41.8971	1.87678	-5.09049	3.57131e-07	6.61555e-06	yes	AT5G08790.1	anac081,ATAF2
GRMZM2G461644	chromsome_10:98799856-98801921	WT_root	R101_root	5.68409	20.9898	1.88469	-4.33428	1.46239e-05	0.000190036	yes
GRMZM2G170049	chromsome_5:188916347-188920991	WT_root	R101_root	9.6963	35.8344	1.88584	-5.86819	4.4057e-09	1.18055e-07	yes	AT4G25560.1	AtMYB18,MYB18
GRMZM2G059111	chromsome_5:106054087-106056885	WT_root	R101_root	3.90675	14.4406	1.88609	-3.18566	0.00144423	0.0108463	yes
GRMZM2G041534	chromsome_2:182658775-182660680	WT_root	R101_root	3.0457	11.2745	1.88822	-4.14599	3.38349e-05	0.0004022	yes
GRMZM5G894801	chromsome_5:70681486-70683926	WT_root	R101_root	17.6729	65.4575	1.88902	-4.61359	3.95767e-06	5.85972e-05	yes
GRMZM2G404603	chromsome_9:23209801-23211570	WT_root	R101_root	1.4133	5.23821	1.89	-2.72779	0.00637598	0.0382209	yes
GRMZM2G425427	chromsome_10:85319449-85321023	WT_root	R101_root	1.75835	6.52414	1.89157	-3.44744	0.000565916	0.00482286	yes	AT1G48000.1	AtMYB112,MYB112
GRMZM2G368464	chromsome_1:191368825-191371523	WT_root	R101_root	1.51244	5.61314	1.89193	-2.8407	0.00450146	0.0285623	yes
GRMZM2G332423	chromsome_10:90435096-90436191	WT_root	R101_root	1.93213	7.17136	1.89205	-3.33578	0.00085061	0.0068673	yes	AT1G77330.1
GRMZM2G054900	chromsome_8:139710999-139713137	WT_root	R101_root	19.7187	73.2569	1.8934	-6.59485	4.25699e-11	1.6091e-09	yes	AT4G33050.2	EDA39
GRMZM2G426046	chromsome_3:147620793-147622105	WT_root	R101_root	30.6356	113.984	1.89555	-6.67526	2.46791e-11	9.68054e-10	yes	AT1G76640.1
GRMZM2G085892	chromsome_10:108853676-108855255	WT_root	R101_root	2.41144	8.97374	1.89581	-3.68772	0.000226272	0.00216473	yes	AT1G67340.1
GRMZM2G162396	chromsome_7:99205707-99206630	WT_root	R101_root	23.5037	87.4683	1.89587	-6.06043	1.35762e-09	3.99341e-08	yes	AT5G56980.1
GRMZM2G104626	chromsome_9:142926830-142929660	WT_root	R101_root	5.67284	21.1341	1.89743	-5.80375	6.48478e-09	1.68589e-07	yes	AT1G01120.1	KCS1
GRMZM2G117865	chromsome_2:197597591-197599338	WT_root	R101_root	0.679702	2.54856	1.90671	-2.82927	0.00466541	0.0294324	yes	AT1G61610.1
GRMZM2G011604	chromsome_3:230652297-230652792	WT_root	R101_root	25.2062	94.9571	1.9135	-4.72152	2.34085e-06	3.64325e-05	yes
GRMZM2G051256	chromsome_3:54469146-54472943	WT_root	R101_root	1.07466	4.05685	1.91648	-3.22499	0.00125977	0.0096478	yes	AT2G47460.1	ATMYB12,MYB12,PFG1
GRMZM2G176182	chromsome_8:146482543-146484050	WT_root	R101_root	3.87662	14.6489	1.91792	-4.66901	3.02654e-06	4.59545e-05	yes	AT5G62770.1
GRMZM2G377215	chromsome_1:47504494-47507003	WT_root	R101_root	31.8979	120.668	1.91951	-6.46483	1.01416e-10	3.61175e-09	yes	AT4G16120.1	ATSEB1,COBL7,SEB1
GRMZM2G014534	chromsome_2:13341770-13342988	WT_root	R101_root	1.35069	5.1126	1.92036	-2.68969	0.00715193	0.0420842	yes	AT5G16770.1	AtMYB9,MYB9
GRMZM5G856039	chromsome_3:193376129-193376599	WT_root	R101_root	18.1229	68.6586	1.92162	-3.87697	0.000105766	0.00110644	yes
GRMZM2G473266	chromsome_10:105854895-105855772	WT_root	R101_root	1.96667	7.46664	1.9247	-3.28902	0.00100536	0.00793999	yes
GRMZM2G066213	chromsome_2:139643864-139645573	WT_root	R101_root	9.99455	38.1093	1.93093	-5.93252	2.98311e-09	8.23482e-08	yes	AT1G18740.1
GRMZM2G061626	chromsome_1:293154768-293155800	WT_root	R101_root	5.41543	20.6558	1.9314	-4.48932	7.14524e-06	9.99065e-05	yes	AT5G59820.1	RHL41,ZAT12
GRMZM2G445634	chromsome_1:16792358-16793281	WT_root	R101_root	55.1758	210.638	1.93266	-6.64739	2.9833e-11	1.15503e-09	yes	AT1G19180.1	JAZ1,TIFY10A
GRMZM2G152046	chromsome_6:149895798-149896136	WT_root	R101_root	26.4399	101.081	1.93473	-2.90625	0.00365791	0.0239835	yes
GRMZM5G855994	chromsome_9:1077760-1079077	WT_root	R101_root	4.28591	16.4069	1.93663	-4.20977	2.55626e-05	0.00031318	yes	AT5G37490.1
GRMZM2G074401	chromsome_1:44800824-44803738	WT_root	R101_root	10.5717	40.8659	1.95069	-6.22564	4.79589e-10	1.52376e-08	yes	AT5G05580.1	FAD8
GRMZM2G016521	chromsome_1:209988268-209989229	WT_root	R101_root	12.7053	49.2239	1.95393	-5.50371	3.71876e-08	8.38286e-07	yes	AT5G57510.1
GRMZM2G069773	chromsome_2:110822850-110826717	WT_root	R101_root	5.6949	22.0973	1.95613	-6.27314	3.53841e-10	1.1502e-08	yes	AT1G64720.1	CP5
GRMZM2G404682	chromsome_2:39839117-39839816	WT_root	R101_root	2.46356	9.65292	1.97022	-2.72961	0.00634099	0.0380454	yes	AT5G48290.1
GRMZM2G144024	chromsome_5:2268893-2269666	WT_root	R101_root	11.2065	44.0078	1.97342	-4.94684	7.54296e-07	1.30609e-05	yes	AT5G02220.1
GRMZM2G128560	chromsome_6:91640313-91641972	WT_root	R101_root	2.70556	10.643	1.97591	-4.38487	1.16054e-05	0.000154357	yes	AT1G56020.1
GRMZM5G843069	chromsome_8:120251203-120251996	WT_root	R101_root	8.11617	31.9283	1.97596	-4.71389	2.43038e-06	3.76844e-05	yes
GRMZM2G017966	chromsome_6:40207603-40209489	WT_root	R101_root	0.721096	2.84623	1.98079	-2.8921	0.00382678	0.024915	yes	AT1G54290.1
GRMZM2G143204	chromsome_1:278162170-278165808	WT_root	R101_root	6.96579	27.5245	1.98236	-4.67632	2.92072e-06	4.44951e-05	yes	AT1G69310.1	ATWRKY57,WRKY57
GRMZM2G157936	chromsome_9:88985395-88986632	WT_root	R101_root	1.4389	5.68783	1.98292	-2.62385	0.00869426	0.0495087	yes	AT2G26670.1	ATHO1,GUN2,HO1,HY1,HY6,TED4
GRMZM5G821439	chromsome_2:204291637-204296230	WT_root	R101_root	15.8885	62.8614	1.98419	-7.15796	8.18901e-13	4.03056e-11	yes	AT5G48150.1	PAT1
GRMZM2G134023	chromsome_4:156191150-156192334	WT_root	R101_root	22.0234	87.3925	1.98847	-6.50274	7.88722e-11	2.8572e-09	yes	AT3G61460.1	BRH1
GRMZM2G159179	chromsome_10:5113370-5115317	WT_root	R101_root	1.691	6.72027	1.99064	-3.43133	0.00060062	0.00507684	yes	AT2G27690.1	CYP94C1
GRMZM2G057753	chromsome_10:6397187-6398813	WT_root	R101_root	3.16312	12.5742	1.99105	-4.629	3.67433e-06	5.4783e-05	yes	AT5G04820.1	ATOFP13,OFP13
GRMZM2G167613	chromsome_2:109114583-109116143	WT_root	R101_root	5.36773	21.3464	1.99161	-4.37435	1.21793e-05	0.000161218	yes	AT4G39330.1	ATCAD9,CAD9
GRMZM2G015753	chromsome_2:187785088-187787133	WT_root	R101_root	4.87267	19.3814	1.99189	-5.34384	9.09982e-08	1.90032e-06	yes	AT3G05200.1	ATL6
GRMZM2G037422	chromsome_3:150169801-150173016	WT_root	R101_root	3.20503	12.7729	1.99468	-5.6477	1.62604e-08	3.92338e-07	yes	AT1G76390.1
GRMZM2G366910	chromsome_5:157201945-157202575	WT_root	R101_root	64.7366	258.615	1.99815	-6.69105	2.21576e-11	8.75857e-10	yes
GRMZM2G374629	chromsome_4:214505664-214507950	WT_root	R101_root	5.09575	20.3723	1.99924	-5.93345	2.96639e-09	8.19296e-08	yes	AT1G18740.1
GRMZM2G119705	chromsome_7:162810174-162811573	WT_root	R101_root	4.21584	16.8781	2.00126	-4.80013	1.58562e-06	2.56238e-05	yes
GRMZM5G821743	chromsome_1:296768084-296769270	WT_root	R101_root	12.565	50.5929	2.00953	-4.94517	7.6076e-07	1.31631e-05	yes
GRMZM2G028286	chromsome_1:281644183-281648331	WT_root	R101_root	25.3252	102.095	2.01126	-5.39313	6.92415e-08	1.48173e-06	yes	AT4G07960.1	ATCSLC12,CSLC12
GRMZM2G392320	chromsome_5:80669159-80674679	WT_root	R101_root	7.79722	31.4342	2.0113	-5.21856	1.80316e-07	3.55158e-06	yes	AT5G24870.1
AC233910.1_FG010	chromsome_2:197733984-197736724	WT_root	R101_root	8.94775	36.1705	2.01522	-6.00571	1.90491e-09	5.45553e-08	yes	AT4G35500.1
GRMZM2G355572	chromsome_3:7937556-7939764	WT_root	R101_root	55.7792	225.984	2.01842	-7.23421	4.68292e-13	2.39192e-11	yes	AT5G12010.1
GRMZM2G112586	chromsome_2:27638046-27639051	WT_root	R101_root	1.42055	5.77205	2.02264	-2.81204	0.00492288	0.0307867	yes
GRMZM2G300925	chromsome_4:146286089-146288228	WT_root	R101_root	1.13551	4.6202	2.02462	-2.96381	0.0030386	0.0204951	yes
GRMZM2G069317	chromsome_1:169431420-169432980	WT_root	R101_root	0.919718	3.74784	2.02679	-3.23572	0.00121338	0.00934035	yes
GRMZM2G093962	chromsome_1:80319757-80322253	WT_root	R101_root	36.9745	151.088	2.03078	-6.47193	9.6757e-11	3.45802e-09	yes	AT1G63120.1	ATRBL2,RBL2
GRMZM2G468657	chromsome_7:154506942-154508699	WT_root	R101_root	22.2783	91.1561	2.0327	-7.11383	1.12865e-12	5.43826e-11	yes	AT2G03200.1
GRMZM2G080364	chromsome_8:20707016-20717551	WT_root	R101_root	0.643623	2.6347	2.03335	-2.73953	0.00615275	0.037103	yes
GRMZM2G336533	chromsome_5:2887051-2888841	WT_root	R101_root	11.4147	46.7726	2.03477	-5.63353	1.76557e-08	4.23096e-07	yes	AT5G08790.1	anac081,ATAF2
AC205562.3_FG002	chromsome_4:73365972-73370376	WT_root	R101_root	10.7184	44.0337	2.03852	-4.85325	1.21455e-06	2.01343e-05	yes	AT4G11070.1	AtWRKY41,WRKY41
GRMZM2G103085	chromsome_5:209896462-209897682	WT_root	R101_root	1.64035	6.75852	2.04271	-3.10538	0.00190034	0.0137282	yes	AT2G33710.2
GRMZM2G166094	chromsome_5:14021142-14022417	WT_root	R101_root	0.836727	3.44841	2.0431	-2.92601	0.00343345	0.022731	yes	AT4G37810.1
AC220927.3_FG007	chromsome_5:208675420-208676365	WT_root	R101_root	50.0383	207.268	2.05039	-7.2731	3.51275e-13	1.82693e-11	yes	AT4G08950.1	EXO
AC210669.3_FG001	chromsome_8:53325912-53327460	WT_root	R101_root	23.2551	96.3561	2.05083	-4.78658	1.69648e-06	2.72459e-05	yes	AT5G57560.1	TCH4,XTH22
GRMZM2G158890	chromsome_1:206384263-206385241	WT_root	R101_root	2.19941	9.16386	2.05884	-3.31283	0.000923584	0.0073751	yes	AT2G17080.1
GRMZM2G083855	chromsome_5:178476000-178476910	WT_root	R101_root	1.50823	6.30258	2.06309	-2.89752	0.00376131	0.0245561	yes	AT1G55790.2
AC208916.3_FG003	chromsome_6:150103860-150104526	WT_root	R101_root	4.20333	17.5761	2.06401	-3.71434	0.000203732	0.0019734	yes
GRMZM2G117164	chromsome_5:190475666-190477342	WT_root	R101_root	0.768422	3.21413	2.06446	-3.08223	0.00205459	0.0146794	yes	AT5G65310.1	ATHB-5,ATHB5,HB5
GRMZM2G168382	chromsome_2:112398399-112400701	WT_root	R101_root	0.936328	3.92955	2.06928	-3.55208	0.000382196	0.00342827	yes	AT3G26330.1	CYP71B37
GRMZM2G111975	chromsome_2:30398685-30399959	WT_root	R101_root	0.837933	3.52154	2.0713	-2.86003	0.00423595	0.0271391	yes	AT1G08280.1
GRMZM2G062283	chromsome_3:190750006-190753066	WT_root	R101_root	3.87957	16.3726	2.07732	-4.2894	1.79155e-05	0.000227956	yes	AT5G54490.1	PBP1
GRMZM2G014392	chromsome_1:250892566-250895242	WT_root	R101_root	0.810342	3.42558	2.07974	-3.84551	0.000120301	0.00123983	yes	AT1G78390.1	ATNCED9,NCED9
GRMZM2G559103	chromsome_3:65020208-65020738	WT_root	R101_root	3.15549	13.3848	2.08465	-2.88685	0.00389114	0.0252682	yes
GRMZM2G005825	chromsome_3:188923752-188924225	WT_root	R101_root	46.9847	199.65	2.08721	-5.98849	2.11793e-09	6.01162e-08	yes
GRMZM2G180086	chromsome_5:44629097-44635216	WT_root	R101_root	3.67167	15.6024	2.08726	-5.9194	3.23109e-09	8.86477e-08	yes	AT5G46910.1
GRMZM2G582438	chromsome_7:114471555-114471905	WT_root	R101_root	21.63	92.0027	2.08864	-3.3311	0.00086505	0.00696737	yes
GRMZM2G153683	chromsome_7:36864825-36867557	WT_root	R101_root	33.9592	145.466	2.09881	-7.22513	5.00711e-13	2.54427e-11	yes	AT5G61210.1	ATSNAP33,ATSNAP33B,SNAP33,SNP33
GRMZM2G050764	chromsome_3:20704045-20705189	WT_root	R101_root	10.3469	44.3938	2.10116	-5.70664	1.15231e-08	2.85807e-07	yes
GRMZM2G104836	chromsome_6:30248592-30253594	WT_root	R101_root	10.165	43.628	2.10165	-6.36582	1.94253e-10	6.59952e-09	yes
GRMZM2G079323	chromsome_2:54963517-54969223	WT_root	R101_root	1.62207	6.96574	2.10244	-5.06692	4.04303e-07	7.40726e-06	yes	AT5G53500.1
GRMZM2G146616	chromsome_1:260516878-260520872	WT_root	R101_root	4.89783	21.0623	2.10445	-6.95313	3.5727e-12	1.59561e-10	yes	AT3G11760.1
AC208201.3_FG002	chromsome_1:45366146-45367585	WT_root	R101_root	27.5101	118.402	2.10566	-7.40857	1.27676e-13	7.07746e-12	yes	AT2G30020.1
GRMZM2G579203	chromsome_5:177853058-177853771	WT_root	R101_root	1.34197	5.80327	2.11251	-2.69002	0.00714475	0.0420481	yes
GRMZM2G024331	chromsome_4:169616704-169618715	WT_root	R101_root	2.26215	9.81465	2.11724	-4.37123	1.23549e-05	0.000163301	yes	AT5G52400.1	CYP715A1
GRMZM2G476492	chromsome_6:162141711-162143225	WT_root	R101_root	1.97176	8.57376	2.12045	-4.05539	5.00516e-05	0.00056965	yes
GRMZM2G117627	chromsome_4:16984001-16985612	WT_root	R101_root	0.656392	2.86153	2.12416	-2.89282	0.003818	0.0248678	yes	AT1G05800.1	DGL
GRMZM2G104843	chromsome_2:45192091-45196460	WT_root	R101_root	16.6767	72.869	2.12747	-6.75681	1.41065e-11	5.74391e-10	yes	AT1G17420.1	LOX3
GRMZM2G140763	chromsome_6:155632169-155634920	WT_root	R101_root	1.23571	5.4113	2.13064	-3.7882	0.000151741	0.0015216	yes
GRMZM5G875572	chromsome_1:295227846-295228716	WT_root	R101_root	1.30206	5.71886	2.13494	-2.6253	0.00865737	0.0493328	yes
GRMZM2G120320	chromsome_5:92804728-92806565	WT_root	R101_root	55.6441	245.093	2.13903	-6.80685	9.9758e-12	4.15717e-10	yes	AT1G80840.1	ATWRKY40,WRKY40
GRMZM2G169020	chromsome_4:236412450-236415822	WT_root	R101_root	14.7541	65.5051	2.15049	-6.51179	7.42628e-11	2.70104e-09	yes	AT1G16670.1
GRMZM2G141432	chromsome_2:215086748-215088308	WT_root	R101_root	1.90216	8.45462	2.1521	-4.38501	1.1598e-05	0.000154272	yes	AT3G45980.1	H2B,HTB9
GRMZM2G094768	chromsome_5:191128056-191130092	WT_root	R101_root	2.83237	12.6007	2.15342	-4.97721	6.45065e-07	1.13247e-05	yes	AT3G60320.1
GRMZM2G127857	chromsome_4:142635618-142637393	WT_root	R101_root	7.42665	33.0514	2.15393	-6.26272	3.78329e-10	1.22378e-08	yes	AT3G23250.1	ATMYB15,ATY19,MYB15
GRMZM2G172264	chromsome_8:99283136-99284291	WT_root	R101_root	0.943008	4.20726	2.15754	-2.78755	0.00531076	0.032805	yes	AT5G22380.1	anac090,NAC090
GRMZM2G178906	chromsome_10:112683727-112686694	WT_root	R101_root	3.82885	17.1312	2.16164	-3.4252	0.000614352	0.00517816	yes	AT3G02070.1
GRMZM2G305783	chromsome_3:178098597-178100462	WT_root	R101_root	6.28488	28.1568	2.16352	-5.42777	5.70626e-08	1.24149e-06	yes
GRMZM2G180775	chromsome_4:149834322-149835907	WT_root	R101_root	7.22112	32.399	2.16566	-4.42953	9.44375e-06	0.000128295	yes	AT1G33260.2
AC233851.1_FG009	chromsome_3:189459228-189459540	WT_root	R101_root	50.7459	229.834	2.17923	-3.48961	0.000483727	0.00420736	yes	AT3G20340.1
GRMZM2G177340	chromsome_10:148762255-148766456	WT_root	R101_root	8.42065	38.2694	2.18419	-5.58747	2.30405e-08	5.40637e-07	yes	AT5G22250.1
GRMZM2G120001	chromsome_5:142224487-142224990	WT_root	R101_root	12.894	58.6054	2.18433	-4.66938	3.0211e-06	4.58785e-05	yes
GRMZM2G457562	chromsome_8:100990990-100992648	WT_root	R101_root	0.811787	3.69901	2.18796	-3.33478	0.000853681	0.00688876	yes	AT5G61890.1
GRMZM5G810746	chromsome_4:187412494-187413618	WT_root	R101_root	0.645607	2.95098	2.19246	-2.73266	0.00628255	0.0377505	yes
GRMZM2G125034	chromsome_6:153784122-153787056	WT_root	R101_root	13.3302	60.9865	2.19379	-7.78904	6.66134e-15	4.42871e-13	yes	AT5G01830.1
GRMZM2G016264	chromsome_10:5398298-5400462	WT_root	R101_root	0.899572	4.13031	2.19894	-3.5421	0.000396948	0.0035436	yes	AT2G27690.1	CYP94C1
GRMZM2G041421	chromsome_8:159439151-159439854	WT_root	R101_root	2.91447	13.4508	2.20638	-3.22031	0.0012805	0.00978301	yes
GRMZM2G059397	chromsome_1:210740383-210741599	WT_root	R101_root	5.34461	24.6789	2.20712	-5.39597	6.81541e-08	1.46055e-06	yes	AT2G23810.1	TET8
GRMZM2G120839	chromsome_8:131174770-131178117	WT_root	R101_root	4.27477	19.7406	2.20725	-6.13685	8.41739e-10	2.5676e-08	yes	AT3G55950.1	ATCRR3,CCR3
GRMZM2G051522	chromsome_8:34663113-34665566	WT_root	R101_root	0.548205	2.53572	2.20961	-2.8468	0.00441613	0.0281071	yes	AT1G58330.1	ZW2
GRMZM2G444819	chromsome_8:155974168-155975042	WT_root	R101_root	3.40985	15.7755	2.2099	-4.17098	3.03289e-05	0.000364692	yes	AT4G18980.1	AtS40-3
GRMZM2G123143	chromsome_8:40678211-40682507	WT_root	R101_root	4.80508	22.2373	2.21035	-6.4925	8.4426e-11	3.04402e-09	yes
GRMZM2G325139	chromsome_2:43760550-43761190	WT_root	R101_root	2.44774	11.3513	2.21334	-3.05543	0.00224741	0.0158502	yes
GRMZM2G050512	chromsome_1:279119396-279122777	WT_root	R101_root	5.80625	27.0994	2.22258	-6.61854	3.62761e-11	1.38596e-09	yes	AT4G33920.1
GRMZM2G169360	chromsome_9:150839997-150840198	WT_root	R101_root	1480.3	6936.34	2.22828	-6.01847	1.76068e-09	5.07109e-08	yes	AT3G52105.1
AC205471.4_FG003	chromsome_8:125180330-125182094	WT_root	R101_root	3.30179	15.533	2.23401	-5.11085	3.20711e-07	5.99935e-06	yes	AT4G18880.1	AT-HSFA4A,HSF A4A
GRMZM2G080887	chromsome_6:166947619-166949623	WT_root	R101_root	4.03295	18.9964	2.23582	-5.74509	9.18724e-09	2.32339e-07	yes	AT4G27970.1	SLAH2
GRMZM2G334165	chromsome_7:110297914-110302455	WT_root	R101_root	17.6601	83.542	2.24201	-6.9332	4.11449e-12	1.82029e-10	yes	AT1G70740.1
GRMZM2G145407	chromsome_2:64695949-64698408	WT_root	R101_root	2.16754	10.3086	2.24971	-3.70475	0.000211596	0.00204084	yes	AT5G13220.1	JAS1,JAZ10,TIFY9
GRMZM2G113860	chromsome_9:124757956-124758894	WT_root	R101_root	4.57073	21.7607	2.25123	-4.72924	2.25363e-06	3.52004e-05	yes	AT3G19580.1	AZF2,ZF2
GRMZM2G382035	chromsome_8:109909761-109910614	WT_root	R101_root	14.7529	70.2632	2.25178	-6.58902	4.42739e-11	1.66901e-09	yes
GRMZM2G119272	chromsome_2:73804800-73807523	WT_root	R101_root	0.968477	4.62096	2.2544	-3.59868	0.000319843	0.00293186	yes	AT3G01860.1
GRMZM5G882986	chromsome_9:10008230-10013505	WT_root	R101_root	1.94197	9.3312	2.26454	-4.72988	2.24653e-06	3.50977e-05	yes	AT2G26310.1
GRMZM2G470422	chromsome_1:296768084-296769270	WT_root	R101_root	2.73793	13.1671	2.26577	-3.3041	0.000952813	0.00757805	yes	AT1G34370.1	STOP1
AC233865.1_FG004	chromsome_7:146587603-146590486	WT_root	R101_root	0.621464	2.98896	2.2659	-4.0746	4.60941e-05	0.000529385	yes	AT1G20780.1	ATPUB44,PUB44,SAUL1
GRMZM2G016435	chromsome_3:195397484-195398202	WT_root	R101_root	22.7759	109.727	2.26834	-6.34245	2.26134e-10	7.59528e-09	yes	AT1G52240.2	ATROPGEF11,PIRF1,ROPGEF11
GRMZM2G313199	chromsome_4:209224220-209226983	WT_root	R101_root	2.66371	12.8359	2.26867	-6.17519	6.60845e-10	2.05115e-08	yes	AT1G21240.1	WAK3
GRMZM5G820074	chromsome_8:53325912-53327460	WT_root	R101_root	12.9984	62.7912	2.27223	-6.02182	1.7247e-09	4.9757e-08	yes
GRMZM2G046163	chromsome_1:288267536-288269662	WT_root	R101_root	0.432533	2.10404	2.28228	-2.63011	0.00853565	0.048761	yes	AT4G02610.1
GRMZM2G569948	chromsome_5:158544873-158547378	WT_root	R101_root	11.9609	58.414	2.28799	-7.28725	3.16414e-13	1.65603e-11	yes	AT2G26640.1	KCS11
GRMZM2G389752	chromsome_8:120461024-120461335	WT_root	R101_root	43.8105	214.633	2.29252	-3.59477	0.000324674	0.00297034	yes
AC214166.3_FG002	chromsome_9:54429086-54430998	WT_root	R101_root	1.04414	5.12116	2.29416	-4.34685	1.3811e-05	0.000180546	yes
GRMZM5G838098	chromsome_1:16783281-16784714	WT_root	R101_root	9.48185	46.6122	2.29747	-5.53409	3.12841e-08	7.15608e-07	yes	AT1G19180.1	JAZ1,TIFY10A
GRMZM2G084979	chromsome_8:166617399-166618265	WT_root	R101_root	8.61502	42.3675	2.29803	-5.69084	1.26416e-08	3.11232e-07	yes	AT2G35980.1	ATNHL10,NHL10,YLS9
GRMZM2G173965	chromsome_8:153015038-153016559	WT_root	R101_root	4.98811	24.5734	2.30053	-5.7867	7.17837e-09	1.85077e-07	yes	AT5G55090.1	MAPKKK15
GRMZM2G043027	chromsome_2:6452399-6453269	WT_root	R101_root	1.84325	9.09577	2.30295	-3.48789	0.000486853	0.0042313	yes
GRMZM2G405017	chromsome_7:158154610-158155496	WT_root	R101_root	6.1635	30.4356	2.30394	-5.18744	2.132e-07	4.13483e-06	yes
GRMZM2G175606	chromsome_10:105846696-105847350	WT_root	R101_root	4.13058	20.4403	2.307	-4.12309	3.73816e-05	0.000439473	yes
GRMZM2G329002	chromsome_3:169043935-169046955	WT_root	R101_root	1.23322	6.13644	2.31498	-4.39512	1.10709e-05	0.000148013	yes	AT3G09410.1
GRMZM2G116238	chromsome_8:109833803-109835493	WT_root	R101_root	5.59983	27.9305	2.31839	-5.08356	3.70428e-07	6.83989e-06	yes	AT5G59790.1
GRMZM2G036351	chromsome_9:150248197-150249180	WT_root	R101_root	54.2474	273.711	2.33503	-8.03952	8.88178e-16	6.64921e-14	yes	AT1G74950.1	JAZ2,TIFY10B
GRMZM5G858165	chromsome_3:13483948-13485804	WT_root	R101_root	13.399	67.8202	2.33959	-8.06168	6.66134e-16	5.06426e-14	yes	AT2G30500.1
GRMZM2G119823	chromsome_10:105618183-105620708	WT_root	R101_root	8.151	41.334	2.34228	-5.2419	1.58933e-07	3.16473e-06	yes	AT5G57150.4
GRMZM2G144420	chromsome_5:33641515-33644808	WT_root	R101_root	0.833619	4.23076	2.34346	-3.74543	0.000180087	0.00176936	yes	AT3G22910.1
GRMZM2G317428	chromsome_6:130920421-130920739	WT_root	R101_root	563.686	2870.1	2.34813	-7.48412	7.19425e-14	4.13179e-12	yes
GRMZM2G001375	chromsome_4:13687898-13688506	WT_root	R101_root	4.18092	21.2937	2.34853	-4.10593	4.02699e-05	0.000469599	yes
GRMZM2G431156	chromsome_8:101774562-101775500	WT_root	R101_root	15.5932	79.4557	2.34923	-5.32137	1.02987e-07	2.12733e-06	yes	AT4G09460.1	AtMYB6,MYB6
GRMZM2G308422	chromsome_10:105818666-105818867	WT_root	R101_root	99.0792	513.062	2.37248	-2.82877	0.00467269	0.0294715	yes
AC233851.1_FG010	chromsome_3:189463329-189463719	WT_root	R101_root	4.55007	23.5669	2.3728	-2.69609	0.0070158	0.0414088	yes
GRMZM2G098517	chromsome_7:161286071-161289623	WT_root	R101_root	9.80569	51.022	2.37943	-5.84145	5.17483e-09	1.36888e-07	yes	AT5G48150.1	PAT1
GRMZM2G159393	chromsome_10:98799856-98801921	WT_root	R101_root	1.04933	5.46078	2.37965	-3.28196	0.00103087	0.00811381	yes	AT4G28720.1	YUC8
GRMZM2G145458	chromsome_1:244834015-244834761	WT_root	R101_root	10.9543	57.0817	2.38153	-5.81716	5.98569e-09	1.5654e-07	yes	AT3G43440.1	JAZ11,TIFY3A
GRMZM2G047600	chromsome_8:33137022-33138298	WT_root	R101_root	2.89007	15.074	2.38289	-4.97394	6.5606e-07	1.15008e-05	yes	AT1G48000.1	AtMYB112,MYB112
AC233788.2_FG002	chromsome_8:169418844-169418994	WT_root	R101_root	393.954	2058.87	2.38576	-2.98288	0.00285551	0.0194404	yes
GRMZM2G135192	chromsome_5:195678663-195679179	WT_root	R101_root	8.7274	45.6184	2.38599	-4.17411	2.99148e-05	0.000360251	yes
GRMZM2G042895	chromsome_10:76586651-76588863	WT_root	R101_root	45.1052	236.251	2.38896	-7.28732	3.16192e-13	1.65491e-11	yes	AT5G57150.1
GRMZM2G047422	chromsome_1:279571148-279572064	WT_root	R101_root	25.2962	132.545	2.38949	-7.34628	2.03837e-13	1.09784e-11	yes	AT5G43150.1
GRMZM2G343157	chromsome_1:16776988-16778136	WT_root	R101_root	5.16199	27.1759	2.39633	-5.36939	7.90032e-08	1.67178e-06	yes	AT3G43440.1	JAZ11,TIFY3A
GRMZM5G895980	chromsome_5:208640719-208642406	WT_root	R101_root	15.2919	80.7406	2.40053	-7.41411	1.22347e-13	6.80171e-12	yes
GRMZM2G318652	chromsome_1:51894856-51895988	WT_root	R101_root	1.30383	6.9077	2.40545	-3.57666	0.000348017	0.00315804	yes
GRMZM2G118172	chromsome_1:256796578-256797344	WT_root	R101_root	6.38379	33.9688	2.41172	-5.0277	4.96397e-07	8.92259e-06	yes	AT4G37710.1
GRMZM5G832473	chromsome_3:176510722-176512231	WT_root	R101_root	2.05749	10.9508	2.41207	-4.03666	5.42167e-05	0.000611689	yes	AT5G22380.1	anac090,NAC090
GRMZM2G168798	chromsome_9:1083534-1084946	WT_root	R101_root	4.28431	22.8425	2.41458	-3.56635	0.000361987	0.00326957	yes
GRMZM2G136970	chromsome_10:144675167-144675968	WT_root	R101_root	4.72762	25.3786	2.42443	-4.24118	2.22345e-05	0.0002765	yes
GRMZM2G019246	chromsome_10:99203816-99206407	WT_root	R101_root	7.80546	41.9106	2.42476	-7.87093	3.55271e-15	2.45317e-13	yes	AT1G64720.1	CP5
GRMZM2G073548	chromsome_7:134049198-134050145	WT_root	R101_root	2.62766	14.2021	2.43425	-4.40429	1.06133e-05	0.000142503	yes	AT5G66580.1
GRMZM2G181236	chromsome_1:223784007-223786458	WT_root	R101_root	13.9185	75.5452	2.44033	-3.37778	0.00073074	0.00601712	yes	AT1G64940.1	CYP89A6
GRMZM2G323387	chromsome_8:65974894-65975954	WT_root	R101_root	5.96465	32.4285	2.44276	-5.84812	4.97147e-09	1.31915e-07	yes	AT3G03280.1
GRMZM2G105987	chromsome_5:25028406-25030076	WT_root	R101_root	4.10315	22.3394	2.44479	-6.15151	7.67494e-10	2.35726e-08	yes	AT5G36970.1	NHL25
GRMZM5G850422	chromsome_5:33641515-33644808	WT_root	R101_root	1.4931	8.13381	2.44562	-3.9455	7.96328e-05	0.000860769	yes
GRMZM2G128971	chromsome_9:137845860-137849035	WT_root	R101_root	14.7161	80.2239	2.44664	-6.21828	5.02636e-10	1.59161e-08	yes	AT5G05580.1	FAD8
GRMZM2G362413	chromsome_2:26875113-26876366	WT_root	R101_root	2.19183	12.0462	2.45837	-3.85974	0.00011351	0.00117782	yes	AT5G23230.1	NIC2
GRMZM2G361210	chromsome_1:293158301-293159120	WT_root	R101_root	7.35784	40.6777	2.46688	-5.65688	1.54145e-08	3.73581e-07	yes	AT3G46080.1
GRMZM2G099593	chromsome_2:151734354-151735768	WT_root	R101_root	1.07658	5.9935	2.47694	-4.08037	4.49636e-05	0.000517865	yes	AT3G56400.1	ATWRKY70,WRKY70
GRMZM2G368838	chromsome_2:16539932-16541349	WT_root	R101_root	0.756259	4.24133	2.48757	-3.28	0.00103807	0.00816295	yes	AT5G52020.1
GRMZM2G044773	chromsome_4:119828395-119829706	WT_root	R101_root	1.65697	9.37079	2.49963	-4.55717	5.18466e-06	7.47803e-05	yes	AT5G43420.1
GRMZM2G414047	chromsome_1:251993901-251995670	WT_root	R101_root	1.65215	9.3604	2.50222	-4.77831	1.76776e-06	2.82754e-05	yes	AT3G54950.1	PLA IIIA,PLP7
GRMZM2G402564	chromsome_1:84814340-84815071	WT_root	R101_root	1.97111	11.1837	2.50431	-3.74363	0.000181379	0.00178074	yes	AT2G23240.1
GRMZM2G025414	chromsome_3:165460286-165461478	WT_root	R101_root	10.1595	57.8294	2.50898	-7.21065	5.56888e-13	2.81204e-11	yes	AT5G14360.1
GRMZM2G131055	chromsome_8:55934514-55936807	WT_root	R101_root	22.2748	127.259	2.51428	-9.00841	0	0	yes	AT2G41640.1
GRMZM2G113060	chromsome_9:149381580-149382937	WT_root	R101_root	5.30821	30.3441	2.51512	-6.4573	1.06589e-10	3.7815e-09	yes	AT1G78080.1	RAP2.4
AC209050.3_FG003	chromsome_6:96329343-96330904	WT_root	R101_root	6.39442	36.594	2.51672	-6.14978	7.75911e-10	2.38151e-08	yes	AT1G80840.1	ATWRKY40,WRKY40
GRMZM2G071484	chromsome_5:170163953-170165367	WT_root	R101_root	1.29945	7.46797	2.52281	-3.85447	0.000115979	0.00120044	yes	AT3G52450.1	PUB22
GRMZM2G008839	chromsome_4:179786710-179787597	WT_root	R101_root	8.22916	48.2963	2.55309	-6.28717	3.2331e-10	1.05852e-08	yes
GRMZM2G369742	chromsome_2:55036619-55038324	WT_root	R101_root	0.841644	4.9471	2.5553	-4.06299	4.84472e-05	0.000553314	yes	AT3G18690.1	MKS1
GRMZM2G115357	chromsome_7:10970394-10971733	WT_root	R101_root	36.4469	215.279	2.56234	-8.13677	4.44089e-16	3.45432e-14	yes	AT1G04240.1	IAA3,SHY2
GRMZM2G158700	chromsome_3:52308737-52309963	WT_root	R101_root	6.45248	38.6516	2.5826	-6.5682	5.09279e-11	1.90167e-09	yes	AT1G48000.1	AtMYB112,MYB112
GRMZM2G053442	chromsome_10:4265980-4266764	WT_root	R101_root	2.68408	16.0919	2.58383	-4.28457	1.83095e-05	0.000232385	yes
GRMZM2G331393	chromsome_8:75414352-75416956	WT_root	R101_root	1.18488	7.11653	2.58644	-4.69054	2.7249e-06	4.17917e-05	yes	AT4G27970.1	SLAH2
GRMZM2G003682	chromsome_3:178098597-178100462	WT_root	R101_root	1.02198	6.15098	2.58944	-3.21173	0.00131937	0.0100358	yes	AT2G40000.1	ATHSPRO2,HSPRO2
GRMZM2G057506	chromsome_3:148063728-148065021	WT_root	R101_root	10.6311	64.4084	2.59896	-6.7621	1.36002e-11	5.5504e-10	yes	AT5G12340.1
AC185474.3_FG005	chromsome_4:166979279-166980043	WT_root	R101_root	3.93647	23.8552	2.59933	-3.63398	0.000279078	0.00260232	yes
GRMZM2G003738	chromsome_9:136378640-136379754	WT_root	R101_root	3.41873	20.7832	2.60388	-5.46123	4.72856e-08	1.04435e-06	yes	AT5G38700.1
GRMZM2G114992	chromsome_1:296845263-296845864	WT_root	R101_root	4.87612	29.6923	2.60629	-4.76771	1.86327e-06	2.96488e-05	yes	AT1G21695.1
GRMZM2G035704	chromsome_4:179709719-179711476	WT_root	R101_root	3.72665	22.9015	2.61949	-6.43872	1.20485e-10	4.23647e-09	yes	AT3G05200.1	ATL6
GRMZM2G001824	chromsome_10:85393573-85394991	WT_root	R101_root	3.53038	21.796	2.62617	-6.16017	7.26663e-10	2.24051e-08	yes	AT2G47190.1	ATMYB2,MYB2
GRMZM2G039993	chromsome_9:1995616-1997665	WT_root	R101_root	1.79066	11.0749	2.62873	-5.75936	8.44357e-09	2.14997e-07	yes	AT5G66430.1
GRMZM2G424599	chromsome_8:167154549-167156450	WT_root	R101_root	9.07271	56.6209	2.64173	-6.98407	2.86748e-12	1.29905e-10	yes
GRMZM2G174310	chromsome_1:217251800-217252801	WT_root	R101_root	20.0286	125.28	2.64503	-8.54576	0	0	yes	AT2G26110.1
GRMZM2G400156	chromsome_1:209233838-209234643	WT_root	R101_root	3.37236	21.1203	2.6468	-4.525	6.03945e-06	8.58551e-05	yes	AT5G20820.1
GRMZM2G117378	chromsome_1:200075220-200076952	WT_root	R101_root	4.4475	28.0058	2.65466	-6.8508	7.34368e-12	3.12481e-10	yes	AT2G26560.1	PLA IIA,PLA2A,PLP2
GRMZM2G303964	chromsome_5:170501069-170502732	WT_root	R101_root	10.5864	66.9234	2.6603	-8.26816	2.22045e-16	1.78141e-14	yes	AT5G64660.1	ATCMPG2,CMPG2
GRMZM2G086841	chromsome_9:103247387-103248554	WT_root	R101_root	5.03434	32.1055	2.67294	-4.66239	3.12561e-06	4.73196e-05	yes	AT1G80920.1	J8
GRMZM2G066158	chromsome_8:120874780-120876016	WT_root	R101_root	0.938424	6.0725	2.69398	-3.91836	8.91545e-05	0.000951084	yes	AT1G28360.1	ATERF12,ERF12
GRMZM5G838319	chromsome_6:155632169-155634920	WT_root	R101_root	0.81487	5.27579	2.69475	-3.28845	0.00100741	0.00795399	yes
GRMZM2G383699	chromsome_3:65737317-65737903	WT_root	R101_root	6.61137	42.8586	2.69656	-5.35917	8.3603e-08	1.75973e-06	yes
GRMZM5G834873	chromsome_5:195677588-195678604	WT_root	R101_root	4.15764	27.0377	2.70114	-4.92319	8.5145e-07	1.45742e-05	yes
GRMZM2G466309	chromsome_5:202304834-202305876	WT_root	R101_root	0.408245	2.65705	2.70232	-2.87691	0.00401592	0.025947	yes
GRMZM2G004984	chromsome_1:63676344-63677920	WT_root	R101_root	8.74178	56.9708	2.70422	-7.33685	2.18714e-13	1.1729e-11	yes	AT5G58400.1
GRMZM2G395508	chromsome_7:151081794-151083794	WT_root	R101_root	0.848441	5.53162	2.70481	-4.16028	3.17851e-05	0.00038034	yes	AT3G16520.3	UGT88A1
GRMZM5G883760	chromsome_1:76288240-76288796	WT_root	R101_root	4.26196	27.805	2.70575	-4.40067	1.07917e-05	0.000144651	yes	AT5G04340.1	C2H2,CZF2,ZAT6
GRMZM2G032602	chromsome_2:28929570-28933965	WT_root	R101_root	5.61642	37.0737	2.72268	-9.33134	0	0	yes	AT4G26090.1	RPS2
GRMZM2G317426	chromsome_6:130924919-130925672	WT_root	R101_root	29.5065	195.314	2.72669	-8.03268	8.88178e-16	6.64921e-14	yes
GRMZM5G819965	chromsome_1:47906015-47907112	WT_root	R101_root	10.3428	69.0728	2.7395	-7.70528	1.31006e-14	8.35131e-13	yes	AT5G38700.1
GRMZM2G041039	chromsome_4:207171997-207172679	WT_root	R101_root	1.65644	11.0706	2.74058	-3.83927	0.000123403	0.00126824	yes
GRMZM2G181086	chromsome_3:121026321-121027247	WT_root	R101_root	0.480135	3.25815	2.76254	-2.86655	0.00414969	0.0266725	yes
GRMZM2G325693	chromsome_5:176876091-176877189	WT_root	R101_root	6.1223	41.627	2.76538	-6.63694	3.20257e-11	1.23415e-09	yes
GRMZM2G031580	chromsome_6:160131536-160133376	WT_root	R101_root	2.60329	18.0634	2.79466	-6.63473	3.25104e-11	1.25145e-09	yes	AT5G56550.1	ATOXS3,OXS3
GRMZM2G462118	chromsome_5:75890938-75895041	WT_root	R101_root	1.99374	13.9534	2.80707	-6.41805	1.38035e-10	4.80367e-09	yes	AT5G45190.1
GRMZM2G105092	chromsome_9:124665821-124666613	WT_root	R101_root	12.4541	88.5984	2.83066	-7.23826	4.54525e-13	2.32666e-11	yes	AT5G04340.1	C2H2,CZF2,ZAT6
GRMZM2G325683	chromsome_5:176870666-176871296	WT_root	R101_root	12.7926	91.6899	2.84145	-6.72885	1.71003e-11	6.87421e-10	yes
GRMZM2G461648	chromsome_4:184676410-184677679	WT_root	R101_root	0.319329	2.3117	2.85584	-2.99985	0.00270114	0.0185331	yes	AT4G11070.1	AtWRKY41,WRKY41
GRMZM2G314075	chromsome_3:65663339-65663978	WT_root	R101_root	1.81857	13.202	2.85989	-3.96626	7.30104e-05	0.000797127	yes
GRMZM2G036711	chromsome_4:235118237-235119794	WT_root	R101_root	24.2006	177.877	2.87776	-9.96292	0	0	yes
GRMZM2G173596	chromsome_5:36954198-36955066	WT_root	R101_root	12.3824	91.5603	2.88643	-7.07387	1.50679e-12	7.12419e-11	yes	AT1G74950.1	JAZ2,TIFY10B
GRMZM2G123394	chromsome_8:167154549-167156450	WT_root	R101_root	2.62072	19.7822	2.91616	-5.04223	4.60138e-07	8.32668e-06	yes	AT2G40000.1	ATHSPRO2,HSPRO2
GRMZM2G424804	chromsome_3:230990289-230992306	WT_root	R101_root	1.56354	11.8281	2.91934	-5.47364	4.40885e-08	9.79635e-07	yes	AT2G27690.1	CYP94C1
GRMZM2G002465	chromsome_7:99089642-99090413	WT_root	R101_root	1.93393	14.7036	2.92656	-4.62735	3.70372e-06	5.5178e-05	yes
AC217910.3_FG004	chromsome_1:217279820-217280603	WT_root	R101_root	22.9961	174.954	2.92751	-8.661	0	0	yes	AT5G54300.1
GRMZM2G069511	chromsome_3:186926154-186927979	WT_root	R101_root	4.59428	35.0258	2.9305	-6.25761	3.90919e-10	1.26143e-08	yes	AT2G27080.1
GRMZM2G082343	chromsome_5:9616538-9619038	WT_root	R101_root	7.44926	56.8895	2.93299	-8.79615	0	0	yes	AT4G37850.1
GRMZM2G068239	chromsome_4:92059461-92061069	WT_root	R101_root	0.404941	3.09668	2.93494	-3.18983	0.00142359	0.0107134	yes	AT2G17730.1	NIP2
GRMZM2G069176	chromsome_1:76503934-76504905	WT_root	R101_root	4.19632	32.395	2.94857	-6.00811	1.87695e-09	5.38215e-08	yes	AT1G27730.1	STZ,ZAT10
GRMZM2G106819	chromsome_8:124796659-124797582	WT_root	R101_root	11.6969	92.2081	2.97877	-6.5519	5.6809e-11	2.10559e-09	yes	AT5G56550.1	ATOXS3,OXS3
GRMZM2G055052	chromsome_1:32227143-32228885	WT_root	R101_root	10.726	84.7743	2.98252	-9.55137	0	0	yes	AT1G66160.1	ATCMPG1,CMPG1
GRMZM2G089720	chromsome_1:50420160-50421666	WT_root	R101_root	0.955443	7.55243	2.9827	-4.84775	1.24869e-06	2.06484e-05	yes	AT5G22540.1
GRMZM2G496991	chromsome_1:17624736-17625481	WT_root	R101_root	12.9165	102.926	2.99433	-6.6817	2.36191e-11	9.29628e-10	yes	AT5G20700.1
GRMZM2G073272	chromsome_5:159232313-159233530	WT_root	R101_root	0.4141	3.32729	3.0063	-3.18238	0.00146072	0.0109545	yes	AT4G31550.1	ATWRKY11,WRKY11
AC196726.2_FG001	chromsome_7:139525993-139526248	WT_root	R101_root	315.437	2558.39	3.01981	-6.63959	3.14548e-11	1.21368e-09	yes
GRMZM2G147491	chromsome_2:118535666-118537385	WT_root	R101_root	0.628544	5.11077	3.02346	-4.68289	2.82856e-06	4.32277e-05	yes	AT4G35160.1
GRMZM5G806638	chromsome_5:210273297-210275023	WT_root	R101_root	2.63011	21.4215	3.02586	-6.08686	1.15145e-09	3.43159e-08	yes
AC184112.4_FG010	chromsome_3:155667381-155668201	WT_root	R101_root	0.5877	4.86362	3.04888	-2.72829	0.00636643	0.0381733	yes	AT3G14260.1
GRMZM2G145412	chromsome_1:244826495-244827697	WT_root	R101_root	14.5456	122.486	3.07396	-9.47131	0	0	yes	AT3G43440.1	JAZ11,TIFY3A
AC185108.3_FG011	chromsome_7:162313239-162313838	WT_root	R101_root	1.14483	9.72377	3.08638	-3.31204	0.00092617	0.00739343	yes	AT5G67450.1	AZF1,ZF1
GRMZM2G008033	chromsome_9:6573247-6574224	WT_root	R101_root	0.754407	6.42469	3.09021	-3.94215	8.07555e-05	0.000871462	yes	AT3G06868.1
GRMZM2G059582	chromsome_10:4289124-4289921	WT_root	R101_root	2.78044	23.8685	3.10172	-5.21088	1.87947e-07	3.68706e-06	yes
GRMZM2G088747	chromsome_5:178582148-178582811	WT_root	R101_root	1.72822	14.9675	3.11447	-4.32317	1.53803e-05	0.000198818	yes	AT4G05030.1
GRMZM2G317614	chromsome_5:7982532-7986261	WT_root	R101_root	2.57306	22.3029	3.11568	-4.92422	8.46986e-07	1.45027e-05	yes	AT2G26490.1
GRMZM2G057672	chromsome_9:2215195-2215916	WT_root	R101_root	19.9715	173.206	3.11647	-8.80997	0	0	yes	AT3G48180.1
GRMZM2G469242	chromsome_6:88440504-88441706	WT_root	R101_root	0.367896	3.27538	3.15429	-2.71806	0.00656664	0.039187	yes
GRMZM2G010855	chromsome_1:39139490-39141597	WT_root	R101_root	4.3959	39.1465	3.15465	-6.79036	1.11853e-11	4.62569e-10	yes	AT1G07430.1	HAI2
GRMZM2G374405	chromsome_3:130829487-130830015	WT_root	R101_root	1.20516	10.8809	3.1745	-3.35232	0.000801369	0.00652048	yes
GRMZM2G158328	chromsome_3:184849631-184852523	WT_root	R101_root	1.84196	16.7991	3.18907	-6.05193	1.43124e-09	4.19455e-08	yes	AT1G66600.1	ABO3,ATWRKY63,WRKY63
GRMZM2G115070	chromsome_1:300799979-300800880	WT_root	R101_root	0.910011	8.40502	3.2073	-4.03125	5.54815e-05	0.000624443	yes	AT3G09600.1
GRMZM2G340578	chromsome_5:15447457-15449344	WT_root	R101_root	0.33807	3.18675	3.23669	-4.11696	3.83904e-05	0.000450072	yes	AT5G17860.1	CAX7
GRMZM2G106026	chromsome_1:76461943-76462885	WT_root	R101_root	1.03563	10.2623	3.30878	-4.37574	1.21023e-05	0.000160311	yes	AT1G27730.1	STZ,ZAT10
GRMZM2G426296	chromsome_5:212157202-212157516	WT_root	R101_root	7.04788	70.0418	3.31295	-2.85143	0.00435226	0.0277634	yes
GRMZM2G417954	chromsome_7:5976196-5978481	WT_root	R101_root	1.7301	17.541	3.3418	-6.60607	3.94644e-11	1.49891e-09	yes	AT1G78390.1	ATNCED9,NCED9
GRMZM2G477139	chromsome_1:119376723-119379076	WT_root	R101_root	7.30292	75.6495	3.37279	-7.69142	1.46549e-14	9.27583e-13	yes	AT4G36010.1
GRMZM2G069082	chromsome_7:141126153-141127124	WT_root	R101_root	4.38217	46.8894	3.41955	-7.27945	3.35065e-13	1.74688e-11	yes	AT5G51990.1	CBF4,DREB1D
GRMZM2G301089	chromsome_1:274734581-274736325	WT_root	R101_root	12.9039	138.912	3.42829	-9.72514	0	0	yes	AT5G43650.1	BHLH92
GRMZM2G173862	chromsome_8:172396331-172398396	WT_root	R101_root	1.02736	11.124	3.43666	-4.81774	1.45193e-06	2.36621e-05	yes	AT5G43650.1	BHLH92
GRMZM2G323422	chromsome_9:6066076-6066832	WT_root	R101_root	2.41735	27.6632	3.51647	-5.94244	2.80805e-09	7.79465e-08	yes
GRMZM2G116823	chromsome_1:31206889-31208507	WT_root	R101_root	0.399557	4.61588	3.53013	-4.22596	2.37922e-05	0.000293739	yes	AT5G06730.1
GRMZM2G170184	chromsome_2:172551130-172551885	WT_root	R101_root	0.317019	3.70241	3.54583	-3.05753	0.00223167	0.015756	yes
GRMZM2G075244	chromsome_2:213189025-213191438	WT_root	R101_root	0.96129	12.2873	3.67605	-6.60068	4.0927e-11	1.55107e-09	yes	AT2G46950.1	CYP709B2
GRMZM2G172485	chromsome_2:217010539-217013071	WT_root	R101_root	3.18932	41.2222	3.6921	-10.2844	0	0	yes	AT5G05190.1
GRMZM2G075461	chromsome_2:213200366-213202390	WT_root	R101_root	1.79375	25.5012	3.82951	-8.01856	1.11022e-15	8.20801e-14	yes	AT2G46950.1	CYP709B2
GRMZM2G109605	chromsome_6:48999703-49001769	WT_root	R101_root	0.500519	7.13167	3.83274	-4.34327	1.40376e-05	0.00018322	yes	AT5G43650.1	BHLH92
GRMZM2G000520	chromsome_4:155610449-155611907	WT_root	R101_root	0.907055	13.8139	3.92879	-6.01115	1.8421e-09	5.28927e-08	yes	AT5G52020.1
GRMZM2G369472	chromsome_1:199639972-199641110	WT_root	R101_root	4.22083	65.263	3.95067	-8.6612	0	0	yes	AT3G16770.1	ATEBP,EBP,ERF72,RAP2.3
GRMZM5G842366	chromsome_8:91616361-91617526	WT_root	R101_root	5.9253	91.7551	3.95283	-9.01711	0	0	yes
GRMZM2G380377	chromsome_6:62553729-62555335	WT_root	R101_root	1.85492	29.9321	4.01226	-8.33544	0	0	yes	AT4G25480.1	ATCBF3,CBF3,DREB1A
GRMZM2G097081	chromsome_4:176528248-176529362	WT_root	R101_root	0.306011	5.08569	4.05479	-3.90878	9.27648e-05	0.000984988	yes	AT1G19210.1
GRMZM2G066428	chromsome_3:222949366-222951117	WT_root	R101_root	3.67357	62.0158	4.07738	-9.60101	0	0	yes	AT5G15240.1
GRMZM2G381404	chromsome_7:173249927-173253645	WT_root	R101_root	3.7306	67.5117	4.17766	-12.375	0	0	yes	AT5G05190.1
GRMZM2G137341	chromsome_5:195834101-195835230	WT_root	R101_root	2.64864	50.6032	4.25591	-8.12954	4.44089e-16	3.45432e-14	yes	AT4G25470.1	ATCBF2,CBF2,DREB1C,FTQ4
GRMZM2G127690	chromsome_4:111895428-111896985	WT_root	R101_root	1.07275	22.5191	4.39176	-7.70561	1.31006e-14	8.35131e-13	yes	AT5G64660.1	ATCMPG2,CMPG2
GRMZM2G125649	chromsome_1:225135192-225137974	WT_root	R101_root	0.0986895	2.34459	4.57029	-4.02693	5.65091e-05	0.000634799	yes
GRMZM2G138396	chromsome_2:186311252-186312327	WT_root	R101_root	3.02559	74.1386	4.61494	-9.66959	0	0	yes	AT4G34410.1	RRTF1
GRMZM2G124037	chromsome_2:194479917-194481002	WT_root	R101_root	0.290415	7.85926	4.75821	-4.68167	2.84541e-06	4.34579e-05	yes	AT5G51990.1	CBF4,DREB1D
GRMZM2G013842	chromsome_1:177552909-177554285	WT_root	R101_root	0.0902037	4.97738	5.78606	-2.8036	0.00505358	0.0314659	yes
GRMZM2G138701	chromsome_2:27626645-27627427	WT_root	R101_root	0	2.77491	1.79769e+308	1.79769e+308	0.000827794	0.00670613	yes	AT1G48590.2
GRMZM2G087101	chromsome_3:209592950-209594907	WT_root	R101_root	0	7.34957	1.79769e+308	1.79769e+308	2.20052e-08	5.18101e-07	yes	AT2G37390.1
GRMZM2G028969	chromsome_2:20096077-20097002	WT_root	R101_root	0	4.43239	1.79769e+308	1.79769e+308	2.104e-05	0.000263157	yes	AT2G44940.1
GRMZM5G850930	chromsome_3:92627951-92631723	WT_root	R101_root	4.94327	0	-1.79769e+308	-1.79769e+308	2.02711e-06	3.19863e-05	yes
GRMZM2G400954	chromsome_3:3399285-3402872	WT_root	R101_root	10.5137	0	-1.79769e+308	-1.79769e+308	2.40647e-08	5.62613e-07	yes

## Sheet: Table S4
Table S4. List of differentially expressed TFs in root of R101.
DE genes	TF family
GRMZM2G080516	AP2-EREBP
GRMZM2G055180	AP2-EREBP
GRMZM2G097081	AP2-EREBP
GRMZM2G029323	AP2-EREBP
GRMZM2G113060	AP2-EREBP
GRMZM5G852704	AP2-EREBP
GRMZM2G124037	AP2-EREBP
GRMZM2G137341	AP2-EREBP
GRMZM2G380377	AP2-EREBP
GRMZM2G069146	AP2-EREBP
GRMZM2G169654	AP2-EREBP
GRMZM2G369472	AP2-EREBP
GRMZM2G129674	AP2-EREBP
GRMZM2G020054	AP2-EREBP
GRMZM2G438202	AP2-EREBP
GRMZM2G164591	AP2-EREBP
GRMZM2G138396	AP2-EREBP
GRMZM2G068967	AP2-EREBP
GRMZM2G368838	AP2-EREBP
GRMZM2G028969	AP2-EREBP
GRMZM2G000520	AP2-EREBP
GRMZM2G011110	AP2-EREBP
GRMZM2G173771	AP2-EREBP
GRMZM2G103085	AP2-EREBP
GRMZM2G084264	AP2-EREBP
GRMZM2G020150	AP2-EREBP
GRMZM2G069082	AP2-EREBP
GRMZM2G457562	AP2-EREBP
GRMZM2G066158	AP2-EREBP
GRMZM2G174347	AP2-EREBP
GRMZM2G001930	bHLH
GRMZM2G049229	bHLH
GRMZM2G009478	bHLH
GRMZM2G024530	bHLH
GRMZM2G006631	bHLH
GRMZM2G301089	bHLH
GRMZM2G112629	bHLH
GRMZM2G159937	bHLH
GRMZM2G082343	bHLH
GRMZM2G109605	bHLH
GRMZM2G173862	bHLH
GRMZM2G004356	bHLH
GRMZM2G042895	bHLH
GRMZM2G119823	bHLH
GRMZM2G001205	C2H2
GRMZM2G470422	C2H2
GRMZM2G361210	C2H2
GRMZM2G061626	C2H2
GRMZM2G002805	C2H2
GRMZM2G400714	C2H2
GRMZM2G035103	C2H2
AF546187.1_FG012	C2H2
GRMZM2G106026	C2H2
GRMZM2G069176	C2H2
GRMZM2G113860	C2H2
GRMZM5G883760	C2H2
AC185108.3_FG011	C2H2
GRMZM2G105092	C2H2
GRMZM2G074032	C2H2
GRMZM2G171600	CAMTA
GRMZM2G431243	CAMTA
GRMZM2G004641	HB
GRMZM2G131476	HB
GRMZM2G041127	HB
GRMZM2G002915	HB
GRMZM2G117164	HB
GRMZM2G056600	HB
GRMZM2G041462	HB
GRMZM2G089525	HSF
AC205471.4_FG003	HSF
GRMZM2G002131	HSF
GRMZM2G139535	HSF
GRMZM2G017319	LOB
GRMZM2G060544	LOB
GRMZM2G132693	LOB
GRMZM2G386674	LOB
GRMZM2G073044	LOB
GRMZM2G147346	MYB
GRMZM2G001875	MYB
GRMZM2G145444	MYB
GRMZM2G115070	MYB
GRMZM2G071977	MYB
GRMZM2G065829	MYB
GRMZM2G078820	MYB
GRMZM2G084583	MYB
GRMZM2G070849	MYB
GRMZM2G130149	MYB
GRMZM2G425427	MYB
GRMZM2G001824	MYB
AC206901.3_FG005	MYB
GRMZM2G097636	MYB
GRMZM2G014534	MYB
GRMZM2G050305	MYB
GRMZM2G020772	MYB
GRMZM2G158700	MYB
GRMZM2G051256	MYB
GRMZM2G047626	MYB
GRMZM2G125522	MYB
GRMZM2G127857	MYB
GRMZM2G170049	MYB
GRMZM2G095904	MYB
GRMZM2G126566	MYB
GRMZM2G000818	MYB
GRMZM2G169356	MYB
GRMZM2G047600	MYB
GRMZM2G431156	MYB
GRMZM2G143640	MYB
GRMZM2G034110	MYB
GRMZM2G013581	MYB
GRMZM2G082709	NAC
GRMZM2G003715	NAC
GRMZM2G179049	NAC
GRMZM5G832473	NAC
GRMZM2G064541	NAC
AC196475.3_FG005	NAC
GRMZM2G123667	NAC
GRMZM2G094067	NAC
GRMZM2G146380	NAC
GRMZM2G172264	NAC
GRMZM2G159500	NAC
GRMZM2G347043	NAC
GRMZM2G018553	NAC
GRMZM2G336533	NAC
GRMZM2G057753	OFP
GRMZM2G032478	OFP
GRMZM2G023285	OFP
GRMZM2G001721	OFP
GRMZM2G101769	Tify
GRMZM2G145407	Tify
GRMZM2G005954	Tify
GRMZM2G089736	Tify
GRMZM2G116614	Tify
GRMZM5G838098	Tify
GRMZM2G445634	Tify
GRMZM2G343157	Tify
GRMZM2G145412	Tify
GRMZM2G145458	Tify
GRMZM2G173596	Tify
GRMZM2G036351	Tify
GRMZM2G162840	Trihelix
GRMZM2G016637	Trihelix
GRMZM2G153575	Trihelix
GRMZM5G850092	Trihelix
GRMZM5G818655	Trihelix
GRMZM2G305362	Trihelix
GRMZM2G025895	WRKY
GRMZM2G061408	WRKY
GRMZM2G120320	WRKY
GRMZM2G169966	WRKY
GRMZM2G324999	WRKY
AC205562.3_FG002	WRKY
GRMZM2G148561	WRKY
GRMZM2G057116	WRKY
GRMZM2G012724	WRKY
GRMZM2G449681	WRKY
GRMZM2G099593	WRKY
GRMZM2G073272	WRKY
GRMZM2G432583	WRKY
GRMZM2G143204	WRKY
AC209050.3_FG003	WRKY
GRMZM2G111711	WRKY
GRMZM2G148087	WRKY
GRMZM2G036703	WRKY
GRMZM5G812272	WRKY
GRMZM2G040298	WRKY
GRMZM2G149683	WRKY
GRMZM2G158328	WRKY
GRMZM2G176489	WRKY
GRMZM2G083350	WRKY

## Sheet: Table S5
Table S5. RNA-seq data information.
samples	clean reads	overall alignment rate
WT_leaf_control_rep1	11666707	0.7883
WT_leaf_control_rep2	15608414	0.8223
R101_leaf_control_rep1	35312187	0.7882
R101_leaf_control_rep2	14295064	0.828
WT_root_control_rep1	13769730	0.7944
WT_root_control_rep2	14377012	0.7057
R101_root_control_rep1	17983849	0.8139
R101_root_control_rep2	16109582	0.8464
total	139122545
